# Supplementary material for: Origin and evolution of qingke barley in Tibet
Source: Nat Commun. 2018 Dec 21;9:5433. doi: 10.1038/s41467-018-07920-5 (PMC6303313; doi:10.1038/s41467-018-07920-5)
Supplement: Supplementary file 4 — Supplementary Data 1 [file 41467_2018_7920_MOESM4_ESM.xlsx]

## Sheet: Sheet1
The information of 178 WGS samples
Sample ID		basic information											sequencing statistics			mapping statistics			WGS SNPs data statistics		overlapped SNPs data statistics
BioSample ID (from NCBI)	sample ID in this study	storing ID*	classfication	source**	growing area	common name	longitude	latitude	elevation (meter)	row type	hull/hulless	non-brittle rachis/brittle rachis	reads (M)	base pair (Gbp)	coverage fold (×)	high quality mapped reads proportion***	covered region proportion (site depth ≥1)	uncovered region	missing calls proportion	heterozygous calls proportion	missing calls proportion	heterozygous calls proportion
	WGS-Hpu		Hordeum pubiﬂorum	1									850.539	85.9044		0.138618	0.104019	0.895981
	WGS-Hsp1		Hordeum spontaneum	2	Israel	wild barley				2	hull	brittle rachis	369.06	37.275	7.45501	0.559159	0.662084	0.337916	0.0724811	0.00616871	0.0247634	0.00771434
SAMN08005653	WGS-Hsp2	WYM2	Hordeum spontaneum	this study (1)	Israel	wild barley				2	hull	brittle rachis	498.024	44.8222	8.96443	0.571667	0.669971	0.330029	0.053884	0.00621521	0.0267919	0.00624146
SAMN08005654	WGS-Hsp3	WYM3	Hordeum spontaneum	this study (1)	Israel	wild barley				2	hull	brittle rachis	517.387	46.5648	9.31296	0.547935	0.653466	0.346534	0.0635991	0.00674277	0.0301044	0.00675182
SAMN08005655	WGS-Htr	WYM4	Hordeum spontaneum var.transcaspicum	this study (1)	Israel	wild barley				2	hull	brittle rachis	496.235	44.6612	8.93224	0.524622	0.653938	0.346062	0.0657125	0.00608025	0.03003	0.00669878
SAMN08005652	WGS-Hgy	WYM1	Hordeum vulgare var. gymnospermum Korn (semi-wild)	this study (1)						2	hull	non-brittle rachis	475.211	42.769	8.5538	0.583666	0.66892	0.33108	0.0590771	0.0065399	0.0406604	0.00655518
	WGS-Cu1		cultivar	2	Germany	Barke				2	hull	non-brittle rachis	323.395	45.4942	9.09885	0.586247	0.714442	0.285558	0.0542656	0.00525041	0.0328956	0.00599048
	WGS-Cu2		cultivar	2	USA	Bowman				2	hull	non-brittle rachis	590.003	59.4244	11.8849	0.636906	0.719693	0.280307	0.0277027	0.00538594	0.0094149	0.00541414
	WGS-Cu3		cultivar	2	Germany	Igri				2	hull	non-brittle rachis	361.135	36.4746	7.29493	0.631294	0.700982	0.299018	0.0389519	0.00543387	0.0147029	0.00578802
	WGS-Cu4		cultivar	2	USA	Morex				6	hull	non-brittle rachis	948.99	95.8479	19.1696	0.699699	0.7814	0.2186	0.00464302	0.00218675	0.00206798	0.00153692
SAMN08005656	WGS-Cu5	WDM01468	cultivar	this study (1)	Mexico	Apizaco				6	hull	non-brittle rachis	564.657	50.8191	10.1638	0.598766	0.71306	0.28694	0.0218455	0.00560612	0.0113884	0.00488048
SAMN08005657	WGS-Cu6	WDM03681	cultivar	this study (1)	Canada	Argyle				6	hull	non-brittle rachis	531.916	79.7874	15.9575	0.469273	0.748792	0.251208	0.0139183	0.00745471	0.00446327	0.00492706
SAMN08005658	WGS-Cu7	WDM02964	cultivar	this study (1)	Greece	Athenais				6	hull	non-brittle rachis	584.477	52.603	10.5206	0.577382	0.705533	0.294467	0.0240052	0.0847222	0.0108541	0.0468669
SAMN08005659	WGS-Cu8	WDM03722	cultivar	this study (1)	Syria	Badia				6	hull	non-brittle rachis	379.565	34.1609	6.83217	0.625809	0.695174	0.304826	0.0508624	0.0418147	0.0369313	0.0211287
SAMN08005660	WGS-Cu9	WDM03722	cultivar	this study (1)	Syria	Badia				6	hull	non-brittle rachis	411.961	61.7941	12.3588	0.483568	0.721771	0.278229	0.0260071	0.0556921	0.00762378	0.0271037
SAMN08005661	WGS-Cu10	WDM03940	cultivar	this study (1)	Canada	CAN 8854				2	hull	non-brittle rachis	456.785	68.5178	13.7036	0.491135	0.715936	0.284064	0.0258748	0.0127576	0.00677899	0.00932111
SAMN08005662	WGS-Cu11	WDM03988	cultivar	this study (1)	Syria	Clipper/Volla				2	hull	non-brittle rachis	524.044	47.164	9.4328	0.630718	0.721021	0.278979	0.0224619	0.0622893	0.0110314	0.0340748
SAMN08005663	WGS-Cu12	WDM01925	cultivar	this study (1)	USA	CM67				6	hull	non-brittle rachis	486.195	43.7575	8.75151	0.567483	0.699359	0.300641	0.0427572	0.0733336	0.0243947	0.0362611
SAMN08005664	WGS-Cu13	WDM01926	cultivar	this study (1)	USA	CM72				6	hull	non-brittle rachis	554.087	49.8678	9.97356	0.574203	0.707068	0.292932	0.0259627	0.0943698	0.00969564	0.047288
SAMN08005665	WGS-Cu14	WDM04080	cultivar	this study (1)	Mexico	CMB-74A-1796-B-6B-1Y-1B-1Y-1B-OY				2	hulless	non-brittle rachis	496.857	44.7172	8.94343	0.615351	0.691155	0.308845	0.0321328	0.0055552	0.014124	0.00563277
SAMN08005666	WGS-Cu15	WDM00496	cultivar	this study (1)	Australia	Corvette				2	hull	non-brittle rachis	485.982	43.7384	8.74768	0.617906	0.688213	0.311787	0.0366213	0.00564438	0.0143762	0.00579707
SAMN08005667	WGS-Cu16	WDM00510	cultivar	this study (1)	Australia	Dampier				2	hull	non-brittle rachis	451.939	40.6745	8.1349	0.633502	0.697907	0.302093	0.0312955	0.00503126	0.0123581	0.00545618
SAMN08005668	WGS-Cu17	WDM04505	cultivar	this study (1)	Japan	Dawn				6	hull	non-brittle rachis	436.041	39.2437	7.84874	0.627755	0.696334	0.303666	0.0334064	0.00497881	0.014492	0.00510429
SAMN08005669	WGS-Cu18	WDM04621	cultivar	this study (1)	Germany	Ger.Malt 1018				2	hull	non-brittle rachis	590.57	53.1513	10.6303	0.617138	0.701839	0.298161	0.0230289	0.00847238	0.00786764	0.00828615
SAMN08005670	WGS-Cu19	WDM03018	cultivar	this study (1)	Egypt	Giza 114				6	hull	non-brittle rachis	501.654	45.1489	9.02978	0.611334	0.70728	0.29272	0.0302372	0.0969763	0.016038	0.0488715
SAMN08005671	WGS-Cu20	WDM04951	cultivar	this study (1)	Canada	Harrington				2	hull	non-brittle rachis	568.176	51.1358	10.2272	0.585302	0.697117	0.302883	0.0260381	0.00721634	0.0116866	0.00743554
SAMN08005672	WGS-Cu21	WDM00618	cultivar	this study (1)	Sweden	Harry				2	hull	non-brittle rachis	575.672	51.8104	10.3621	0.611647	0.70664	0.29336	0.0238133	0.02334	0.010349	0.0101607
SAMN08005673	WGS-Cu22	WDM05249	cultivar	this study (1)	Canada	Jorlnson				6	hull	non-brittle rachis	528.693	47.5824	9.51648	0.645826	0.726759	0.273241	0.0196681	0.00323072	0.0109803	0.00296516
SAMN08005674	WGS-Cu23	WDM02185	cultivar	this study (1)	USA	Karl				6	hull	non-brittle rachis	581.339	52.3205	10.4641	0.631323	0.723319	0.276681	0.0137028	0.00724585	0.00798084	0.00733787
SAMN08005675	WGS-Cu24	WDM02236	cultivar	this study (1)	France	Magvelone				6	hull	non-brittle rachis	575.86	51.8274	10.3655	0.602842	0.70245	0.29755	0.0256626	0.00559722	0.00937545	0.00542125
SAMN08005676	WGS-Cu25	WDM05373	cultivar	this study (1)	Japan	Manchuria				6	hull	non-brittle rachis	445.658	66.8488	13.3698	0.497219	0.733345	0.266655	0.0211321	0.0342002	0.00542643	0.0181344
SAMN08005677	WGS-Cu26	WDM00888	cultivar	this study (1)	Romania	Miraj				2	hull	non-brittle rachis	579.617	52.1655	10.4331	0.610364	0.702474	0.297526	0.024043	0.00559822	0.00954039	0.00523043
SAMN08005678	WGS-Cu27	WDM05489	cultivar	this study (1)	Canada	Otal				6	hull	non-brittle rachis	545.798	49.1218	9.82437	0.618084	0.708429	0.291571	0.0247355	0.00471054	0.0117908	0.00472977
SAMN08005679	WGS-Cu28	WDM01058	cultivar	this study (1)	Mexico	S-096				2	hull	non-brittle rachis	543.566	48.9209	9.78418	0.577827	0.687216	0.312784	0.0346025	0.00968558	0.0158808	0.00750928
SAMN08005680	WGS-Cu29	WDM01155	cultivar	this study (1)	Ecuador	Teran78				2	hull	non-brittle rachis	574.989	51.7491	10.3498	0.55998	0.69266	0.30734	0.0313612	0.015728	0.0151965	0.00971892
SAMN08005681	WGS-Cu30	WDM01251	cultivar	this study (1)	Australia	Weeah				2	hull	non-brittle rachis	547.863	49.3076	9.86153	0.610452	0.704533	0.295467	0.0281175	0.0193833	0.014135	0.0125981
SAMN08005682	WGS-Cu31	WDM00057	cultivar	this study (1)	Australia					2	hull	non-brittle rachis	578.872	86.8308	17.3662	0.43782	0.721378	0.278622	0.0231764	0.0454683	0.00864321	0.0230964
SAMN08005683	WGS-Cu32	Z0164	cultivar	this study (2)	Canada					2	hull	non-brittle rachis	499.267	44.934	8.98681	0.594626	0.712825	0.287175	0.0256147	0.0610447	0.00841746	0.0399165
SAMN08005684	WGS-Cu33	Z0165	cultivar	this study (2)	Canada					2	hulless	non-brittle rachis	419.789	37.781	7.55621	0.610659	0.685768	0.314232	0.043476	0.00882583	0.0278754	0.00786764
SAMN08005685	WGS-Cu34	WDM06185	cultivar	this study (1)	Canada	Jianadaerleng (Pinyin)				2	hull	non-brittle rachis	555.293	83.294	16.6588	0.447773	0.713608	0.286392	0.0277046	0.0157155	0.00986511	0.0112474
SAMN08005686	WGS-Cu35	WDM06186	cultivar	this study (1)	Canada	Jianadasileng (Pinyin)				6	hull	non-brittle rachis	584.64	87.696	17.5392	0.44648	0.752876	0.247124	0.0143375	0.0110566	0.00505772	0.00897052
SAMN08005687	WGS-Cu36	ZDM02657	cultivar	this study (1)	Japan	zao shu 3 hao				2	hull	non-brittle rachis	640.939	57.6845	11.5369	0.595584	0.707628	0.292372	0.0218305	0.00776815	0.0084097	0.00945307
SAMN08005688	WGS-Cu37	WDM00017	cultivar	this study (1)	Japan	gan mu er tiao				2	hull	non-brittle rachis	604.85	54.4365	10.8873	0.610944	0.699626	0.300374	0.0242893	0.00618925	0.00874283	0.00593097
SAMN08005689	WGS-Cu38	ZYM1262	cultivar	this study (1)						2	hull	non-brittle rachis	531.902	47.8712	9.57423	0.619281	0.688993	0.311007	0.0414353	0.00478772	0.030814	0.00472718
SAMN08005690	WGS-Cu39	Z1272	cultivar	this study (2)	Gonjo County, Tibet	chang mang bai qing ke				6	hull	non-brittle rachis	591.645	53.2481	10.6496	0.649403	0.723622	0.276378	0.0176186	0.00437238	0.00693553	0.00422005
SAMN08005691	WGS-Cu40	Z1450	cultivar	this study (2)	Sangri County, Tibet	bai qing ke				6	hull	non-brittle rachis	539.86	48.5874	9.71749	0.632573	0.725214	0.274786	0.0187526	0.00350646	0.0104712	0.00351563
SAMN08005692	WGS-Cu41	Z1301	cultivar	this study (2)	Lhorong County, Tibet	chang mang zi qing ke				2	hull	non-brittle rachis	1069.52	96.2571	19.2514	0.571622	0.701091	0.298909	0.028677	0.00596631	0.020738	0.00489601
SAMN08005693	WGS-Cu42	Z1410	cultivar	this study (2)	Sangri County, Tibet	si leng qing ke				6	hull	non-brittle rachis	513.194	46.1874	9.23749	0.595852	0.688458	0.311542	0.0629341	0.00371412	0.0582909	0.00386752
SAMN08005694	WGS-Cu43	Z0010	cultivar	this study (2)	Tibet	zang qing 280				6	hulless	non-brittle rachis	359.945	32.3951	6.47902	0.616427	0.674452	0.325548	0.0870226	0.00380437	0.0749719	0.00433519
SAMN08005695	WGS-Cu44	ZYM1844	cultivar	this study (1)	Lhasa City, Tibet					2	hulless	non-brittle rachis	440.532	39.6479	7.92958	0.629751	0.683863	0.316137	0.046752	0.00507292	0.0414113	0.00588246
SAMN08005696	WGS-Cu45	ZDM05389	cultivar	this study (1)	Zhaotong City, Yunnan Province, China	zi guang mang luo er leng				2	hulless	non-brittle rachis	530.757	47.7682	9.55363	0.625983	0.703923	0.296077	0.0242019	0.0225525	0.0110818	0.0168304
SAMN08005697	WGS-Cu46	ZDM09151	cultivar	this study (1)	Luquan County, Yunnan Province, China	kuan ying luo da mai				2	hulless	non-brittle rachis	571.985	51.4787	10.2957	0.622563	0.709081	0.290919	0.0219481	0.009724	0.0102849	0.00933728
SAMN08005698	WGS-Cu47	Z0147	cultivar	this study (2)	Gansu Agricultural University	NFC				2	hull	non-brittle rachis	452.493	40.7243	8.14487	0.612551	0.689893	0.310107	0.0399134	0.00502946	0.0242659	0.00573368
SAMN08005699	WGS-Cu48	Z0148	cultivar	this study (2)	Gansu Agricultural University	No.7				2	hull	non-brittle rachis	474.515	42.7063	8.54127	0.600686	0.709181	0.290819	0.030115	0.0930481	0.0184081	0.0510818
SAMN08005700	WGS-Cu49	ZDM02592	cultivar	this study (1)	Danmark	aiganqi (Pinyin)				6	hulless	non-brittle rachis	646.366	58.1729	11.6346	0.584589	0.680891	0.319109	0.022396	0.00791319	0.0115663	0.00693035
SAMN08005701	WGS-Cu50	WDM06224	cultivar	this study (1)	Japan	si guo luo 87 hao				6	hulless	non-brittle rachis	529.574	47.6617	9.53234	0.593679	0.678557	0.321443	0.0263083	0.00754191	0.0117209	0.00679322
SAMN08005702	WGS-Cu51	WDM00125	cultivar	this study (1)	Tibet	mu shi gang 3 hao				6	hull	non-brittle rachis	595.906	53.6316	10.7263	0.559418	0.676413	0.323587	0.0280778	0.00807093	0.0112979	0.00718974
SAMN08005703	WGS-Cu52	Z0595	cultivar	this study (2)	Baxoi County, Tibet	hei qing ke				6	hull	non-brittle rachis	544.275	48.9847	9.79694	0.585269	0.68901	0.31099	0.0201636	0.0333103	0.00980625	0.0182153
SAMN08005704	WGS-Cu53	Z0003	cultivar	this study (2)	Qinghai Province, China	kun lun 13 hao				6	hulless	non-brittle rachis	553.57	49.8213	9.96426	0.602726	0.680418	0.319582	0.0226151	0.00710553	0.0119842	0.00685273
SAMN08005705	WGS-Cu54	ZYM1288	cultivar	this study (1)	Lhasa City, Tibet					6	hulless	non-brittle rachis	372.842	33.5558	6.71116	0.615931	0.699557	0.300443	0.0523673	0.0936263	0.0420459	0.0444968
SAMN08005706	WGS-Ld1	WDM03169	landrace in Ethiopia	this study (1)	Ethiopia	Hiproly				2	hulless	non-brittle rachis	592.868	53.3581	10.6716	0.593358	0.692275	0.307725	0.026298	0.00636336	0.0110353	0.00561789
SAMN08005707	WGS-Ld2	WDM03169	landrace in Ethiopia	this study (1)	Ethiopia	Hiproly				2	hulless	non-brittle rachis	438.049	39.4244	7.88488	0.606332	0.685914	0.314086	0.0395177	0.00541195	0.015245	0.00555127
SAMN08005708	WGS-Ld3	ZDM08956	landrace in Sichuan province, China	this study (1)	Zitong County, Sichuan Province, China	er yue huang	105.161	31.6353	489	6	hull	non-brittle rachis	488.263	43.9437	8.78874	0.588815	0.688129	0.311871	0.0326394	0.0716349	0.016397	0.0336291
SAMN08005709	WGS-Ld4	ZDM02202	landrace in East China	this study (1)	Huai'an City, Jiangsu Province, China	huai an san yue huang	119.016	33.6102	19	6	hulless	non-brittle rachis	643.487	57.9138	11.5828	0.570627	0.688627	0.311373	0.016911	0.034194	0.00778872	0.0236644
SAMN08005710	WGS-Ld5	ZDM02433	landrace in East China	this study (1)	Yancheng City, Jiangsu Province, China	chi ba da mai	120.162	33.3496	1	6	hull	non-brittle rachis	636.4	57.276	11.4552	0.565378	0.67814	0.32186	0.026073	0.00830281	0.0105948	0.0070953
SAMN08005711	WGS-Ld6	ZDM08492	landrace in East China	this study (1)	Jiangsu Province, China	8-2				6	hull	non-brittle rachis	573.031	51.5728	10.3146	0.560944	0.674603	0.325397	0.0303267	0.00942229	0.0143788	0.00796467
SAMN08005712	WGS-Ld7	ZDM02940	landrace in East China	this study (1)	Shengzhou City, Zhejiang Province, China	sheng xian wu mang liu leng	120.822	29.5885	23	6	hull	non-brittle rachis	648.695	58.3826	11.6765	0.571821	0.679136	0.320864	0.0260633	0.00892628	0.0107222	0.0074032
SAMN08005713	WGS-Ld8	ZDM03226	landrace in East China	this study (1)	Xiaoshan District, Hangzhou City, Zhejiang Province, China	xiao shang li xia huang	120.265	30.1853	8	6	hulless	non-brittle rachis	633.272	56.9945	11.3989	0.565326	0.686862	0.313138	0.0195281	0.0418943	0.00883533	0.019749
SAMN08005714	WGS-Ld9	ZDM03261	landrace in East China	this study (1)	Linhai City, Zhejiang Province, China	lin hai luo da mai	121.145	28.8584	10	6	hulless	non-brittle rachis	588.061	52.9255	10.5851	0.530652	0.6788	0.3212	0.0239787	0.00720468	0.0127688	0.0123865
SAMN08005715	WGS-Tw1	ZYM1119	Tibetan weedy barley	this study (1)	Gonjo County, Changdu, Tibet		98.27	30.87	3615	6	hull	non-brittle rachis	421.283	37.9155	7.5831	0.565057	0.659779	0.340221	0.063636	0.0058179	0.0678429	0.00571557
SAMN08005716	WGS-Tw2	ZYM0963	Tibetan weedy barley	this study (1)	Tingri County, Rikaze, Tibet		88.9935	28.4715	4326	6	hull	non-brittle rachis	573.987	51.6589	10.3318	0.590582	0.68283	0.31717	0.0161661	0.0516781	0.0109712	0.0212574
SAMN08005717	WGS-Tw3	ZYM1375	Tibetan weedy barley	this study (1)	Linzhi County, Linzhi, Tibet		94.3612	29.6366	2994	6	hull	non-brittle rachis	365.354	32.8818	6.57637	0.596014	0.680268	0.319732	0.0766001	0.121165	0.0648655	0.052717
SAMN08005718	WGS-Tw4	ZYM2162	Tibetan weedy barley	this study (1)	Qonggyai County, Shannan, Tibet		91.8838	29.0246	3763	6	hull	brittle rachis	540.225	48.6203	9.72405	0.594954	0.677908	0.322092	0.0236757	0.00731703	0.0123613	0.00721885
SAMN08005719	WGS-Tw5	ZYM2213	Tibetan weedy barley	this study (1)	Sa'gya County, Rikaze, Tibet		88.6411	28.8488	4330	6	hull	non-brittle rachis	553.862	49.8476	9.96952	0.591418	0.677094	0.322906	0.0200914	0.0122434	0.0130974	0.00855265
SAMN08005720	WGS-Tw6	ZYM3251	Tibetan weedy barley	this study (1)	Lhünzê County, Shannan, Tibet		92.2618	28.4068	3872	6	hull	non-brittle rachis	454.478	40.903	8.18061	0.595225	0.650386	0.349614	0.0762429	0.00579574	0.0809772	0.0053695
SAMN08005721	WGS-Tw7	ZYM0977	Tibetan weedy barley	this study (1)	Bomê County, Linzhi, Tibet		95.5676	29.859	2727	6	hull	brittle rachis	463.389	41.705	8.341	0.570617	0.664405	0.335595	0.0484876	0.00626366	0.0448519	0.00600342
SAMN08005722	WGS-Tw8	Z0068	Tibetan weedy barley	this study (2)	Gonjo County, Changdu, Tibet		98.4896	30.7406	3615	6	hull	non-brittle rachis	495.166	44.5649	8.91299	0.570576	0.651931	0.348069	0.063137	0.006215	0.0731322	0.00577443
SAMN08005723	WGS-Tw9	Z0339	Tibetan weedy barley	this study (2)	Naqu County, Naqu, Tibet		92.1	31.47		6	hull	non-brittle rachis	546.474	49.1826	9.83652	0.582052	0.661825	0.338175	0.0433947	0.0065548	0.0408266	0.00627057
SAMN08005724	WGS-Tw10	Z0853	Tibetan weedy barley	this study (2)	Naqu County, Naqu, Tibet		92.1	31.47		6	hull	non-brittle rachis	508.654	45.7789	9.15578	0.567908	0.659873	0.340127	0.0483172	0.00641042	0.0542753	0.00610109
SAMN08005725	WGS-Qk1	ZDM08086	qingke landrace	this study (1)	Yushu City, Qinghai Province, China	er chang si duan mang bai qing ke	96.6655	32.917	3696	6	hulless	non-brittle rachis	390.855	35.177	7.0354	0.586748	0.667348	0.332652	0.0406281	0.00627906	0.027429	0.00662569
SAMN08005726	WGS-Qk2	ZDM08177	qingke landrace	this study (1)	Nangqian County, Qinghai Province, China	hong jiao ni	96.4806	32.203	3646	6	hulless	non-brittle rachis	529.219	47.6297	9.52595	0.590272	0.690105	0.309895	0.0130456	0.0531558	0.00640317	0.0308683
SAMN08005727	WGS-Qk3	ZDM08227	qingke landrace	this study (1)	Yushu City, Qinghai Province, China	lan qing ke	96.6655	32.917	3696	6	hulless	non-brittle rachis	334.991	30.1492	6.02984	0.591432	0.672919	0.327081	0.0532118	0.045756	0.0333328	0.0294543
SAMN08005728	WGS-Qk4	ZDM01678	qingke landrace	this study (1)	Tu Autonomous County of Huzhu, Qinghai Province, China	hu zhu zhang qing ke	102.145	36.8433	2535	6	hulless	non-brittle rachis	625.734	56.3161	11.2632	0.570862	0.68394	0.31606	0.011196	0.00791697	0.00750476	0.00741743
SAMN08005729	WGS-Qk5	ZDM04327	qingke landrace	this study (1)	Rikaze City, Rikaze, Tibet	han di lan	88.9496	29.2622	4000	6	hulless	non-brittle rachis	526.487	47.3838	9.47677	0.573543	0.681965	0.318035	0.0175898	0.0133673	0.0157806	0.0118387
SAMN08005730	WGS-Qk6	ZDM04885	qingke landrace	this study (1)	Kangmar County, Rikaze, Tibet	zang qiang qing ke	89.6489	28.4371	4360	6	hulless	non-brittle rachis	486.061	43.7455	8.74909	0.578191	0.678783	0.321217	0.0259092	0.0292058	0.0235861	0.0209159
SAMN08005731	WGS-Qk7	ZDM05525	qingke landrace	this study (1)	Mainling County, Linzhi, Tibet	ji cha zha gua	94.2132	29.2161	2941	6	hulless	non-brittle rachis	524.109	47.1698	9.43396	0.592064	0.678181	0.321819	0.016596	0.00697609	0.0141317	0.00725442
SAMN08005732	WGS-Qk8	ZDM05526	qingke landrace	this study (1)	Linzhi County, Linzhi, Tibet	ji cha zha gua	94.3612	29.6366	3100	6	hulless	non-brittle rachis	513.08	46.1772	9.23544	0.576287	0.685809	0.314191	0.0187952	0.0493041	0.0175186	0.0255182
SAMN08005733	WGS-Qk9	ZDM06399	qingke landrace	this study (1)	Nyalam County, Rikaze, Tibet	che bu jian qing ke	86.061	28.594	2500	6	hulless	non-brittle rachis	520.192	46.8173	9.36346	0.554108	0.679193	0.320807	0.0193767	0.00711048	0.0155044	0.00674859
SAMN08005734	WGS-Qk10	Z0116	qingke landrace	this study (2)	Naqu County, Naqu, Tibet	ba xi qing ke	92.1	31.47	4450	6	hulless	non-brittle rachis	580.792	52.2713	10.4543	0.591383	0.692824	0.307176	0.00788083	0.0330634	0.00597884	0.022295
SAMN08005735	WGS-Qk11	Z0123	qingke landrace	this study (2)	Linzhi County, Linzhi, Tibet	ren qing qing ke	94.3612	29.6366	3100	6	hulless	non-brittle rachis	584.846	52.6361	10.5272	0.593397	0.688087	0.311913	0.00982118	0.00723749	0.00734175	0.00721044
SAMN08005736	WGS-Qk12	Z0129	qingke landrace	this study (2)	Naqu County, Naqu, Tibet	na sha	92.1	31.47	4450	6	hulless	non-brittle rachis	552.455	49.721	9.94419	0.568483	0.679166	0.320834	0.0190967	0.00771893	0.0105883	0.00752222
SAMN08005737	WGS-Qk13	Z0195	qingke landrace	this study (2)	Namling County, Rikaze, Tibet	mi ru hong	89.3735	29.8088	4002	6	hulless	non-brittle rachis	418.93	37.7037	7.54073	0.587279	0.671023	0.328977	0.0432188	0.00563158	0.0385995	0.00614184
SAMN08005738	WGS-Qk14	Z0234	qingke landrace	this study (2)	Gyangzê County, Rikaze, Tibet		89.4626	28.9046	4024	6	hulless	non-brittle rachis	480.75	43.2675	8.6535	0.574651	0.67991	0.32009	0.0308853	0.0317325	0.0300242	0.0219509
SAMN08005739	WGS-Qk15	Z0235	qingke landrace	this study (2)	Baqing County, Naqu, Tibet	lan qing ke	94.1	31.96	4500	6	hulless	non-brittle rachis	467.441	42.0697	8.41394	0.589705	0.679889	0.320111	0.019645	0.00648238	0.0153608	0.00692388
SAMN08005740	WGS-Qk16	Z0243	qingke landrace	this study (2)	Gyangzê County, Rikaze, Tibet		89.4626	28.9046	4024	6	hulless	non-brittle rachis	368.129	33.1316	6.62632	0.585824	0.670294	0.329706	0.0522773	0.0195597	0.044969	0.0140205
SAMN08005741	WGS-Qk17	Z0256	qingke landrace	this study (2)	Baqing County, Naqu, Tibet		94.1	31.96	4500	6	hulless	non-brittle rachis	529.511	47.656	9.5312	0.593412	0.686055	0.313945	0.0138986	0.0117194	0.00843299	0.011252
SAMN08005742	WGS-Qk18	Z0258	qingke landrace	this study (2)	Anduo County, Naqu, Tibet	zi qing ke	93.68	31.53	4800	6	hulless	non-brittle rachis	436.792	39.3113	7.86226	0.590642	0.682135	0.317865	0.0244332	0.0262294	0.0153575	0.0183848
SAMN08005743	WGS-Qk19	Z0262	qingke landrace	this study (2)	Biru County, Naqu, Tibet	weng mu dong	93.68	31.53	4000	6	hulless	non-brittle rachis	423.447	38.1102	7.62204	0.585526	0.676476	0.323524	0.0246736	0.00643491	0.0154804	0.00707007
SAMN08005744	WGS-Qk20	Z0278	qingke landrace	this study (2)	Rinbung County, Rikaze, Tibet		89.9698	29.2182	3887	6	hulless	non-brittle rachis	341.363	30.7226	6.14453	0.598709	0.663653	0.336347	0.0575299	0.00523261	0.0533638	0.00585723
SAMN08005745	WGS-Qk21	Z0282	qingke landrace	this study (2)	Yadong County, Rikaze, Tibet	pa li qing ke	89.0749	27.8091	3400	6	hulless	non-brittle rachis	462.314	41.6083	8.32165	0.584591	0.677112	0.322888	0.0264326	0.00637878	0.0203286	0.00661081
SAMN08005746	WGS-Qk22	Z0325	qingke landrace	this study (2)	Gonggar County, Shannan, Tibet	bai qing ke	90.9842	29.2894	3574	6	hulless	non-brittle rachis	476.791	42.9112	8.58224	0.578928	0.686062	0.313938	0.0199166	0.0395252	0.0130897	0.0271638
SAMN08005747	WGS-Qk23	Z0346	qingke landrace	this study (2)	Zhanang County, Shannan, Tibet	ga jin	91.6374	29.2449	3680	6	hulless	non-brittle rachis	461.205	41.5085	8.30169	0.582213	0.672827	0.327173	0.0283223	0.00663937	0.0235408	0.00668002
SAMN08005748	WGS-Qk24	Z0385	qingke landrace	this study (2)	Qonggyai County, Shannan, Tibet	ai ni ma	91.8838	29.0246	3900	6	hulless	non-brittle rachis	425.668	38.3101	7.66203	0.582545	0.67181	0.32819	0.0350839	0.00631656	0.0305663	0.00657653
SAMN08005749	WGS-Qk25	Z0390	qingke landrace	this study (2)	Qonggyai County, Shannan, Tibet	bai qing ke	91.8838	29.0246	3900	6	hulless	non-brittle rachis	428.117	38.5305	7.7061	0.581397	0.670002	0.329998	0.037075	0.00666183	0.0248934	0.00670007
SAMN08005750	WGS-Qk26	Z0430	qingke landrace	this study (2)	Lhünzê County, Shannan, Tibet	lan liu ling	92.2618	28.4068	3872	6	hulless	non-brittle rachis	439.87	39.5883	7.91766	0.57659	0.671548	0.328452	0.0354019	0.00632834	0.0274433	0.00651637
SAMN08005751	WGS-Qk27	Z0436	qingke landrace	this study (2)	Mainling County, Linzhi, Tibet	kai dui zi qing ke	94.2132	29.2161	2941	6	hulless	non-brittle rachis	538.116	48.4305	9.68609	0.581475	0.691975	0.308025	0.0140467	0.0441181	0.00681586	0.0258662
SAMN08005752	WGS-Qk28	Z0517	qingke landrace	this study (2)	Changdu County, Changdu, Tibet	luo dong zong	97.2375	31.4425	3500	6	hulless	non-brittle rachis	580.554	52.2498	10.45	0.587289	0.686481	0.313519	0.0137001	0.00721192	0.00896405	0.00715675
SAMN08005753	WGS-Qk29	Z0647	qingke landrace	this study (2)	Bomê County, Linzhi, Tibet	za qing ke	95.5676	29.859	2750	6	hulless	non-brittle rachis	451.428	40.6285	8.1257	0.598667	0.678064	0.321936	0.0227935	0.0064832	0.0153045	0.00701703
SAMN08005754	WGS-Qk30	Z0648	qingke landrace	this study (2)	Gonjo County, Changdu, Tibet	bai zi mang	98.27	30.87	4021	6	hulless	non-brittle rachis	589.981	53.0983	10.6197	0.590953	0.687068	0.312932	0.00940625	0.00736857	0.00702221	0.00735921
SAMN08005755	WGS-Qk31	Z0650	qingke landrace	this study (2)	Bomê County, Linzhi, Tibet	er mang zi	95.5676	29.859	2750	6	hulless	non-brittle rachis	427.891	38.5102	7.70204	0.589973	0.672907	0.327093	0.0338285	0.00619668	0.0287247	0.00652931
SAMN08005756	WGS-Qk32	Z0674	qingke landrace	this study (2)	Rikaze City, Rikaze, Tibet	jiang dang lan	88.9496	29.2622	4000	6	hulless	non-brittle rachis	437.393	39.3654	7.87308	0.585766	0.673402	0.326598	0.0335852	0.00622967	0.0296872	0.00631649
SAMN08005757	WGS-Qk33	Z0695	qingke landrace	this study (2)	Sa'gya County, Rikaze, Tibet	la luo bai lan	88.6411	28.8488	4330	6	hulless	non-brittle rachis	574.42	51.6978	10.3396	0.589968	0.689317	0.310683	0.0120816	0.0202305	0.0077428	0.0142385
SAMN08005758	WGS-Qk34	Z0697	qingke landrace	this study (2)	Lhorong County, Changdu, Tibet	la luo bai	95.76	30.81	3200	6	hulless	non-brittle rachis	545.93	49.1337	9.82675	0.588124	0.6847	0.3153	0.0147537	0.0071117	0.0102823	0.00710371
SAMN08005759	WGS-Qk35	Z0865	qingke landrace	this study (2)	Lasa City, Lasa, Tibet	hui se ye qing ke	91.0606	29.3698	3650	6	hulless	non-brittle rachis	559.366	50.3429	10.0686	0.569676	0.689918	0.310082	0.0141216	0.00690833	0.00997314	0.0068495
SAMN08005760	WGS-Qk36	Z0866	qingke landrace	this study (2)	Lasa City, Lasa, Tibet	hei se ye qing ke	91.0606	29.3698	3650	6	hulless	non-brittle rachis	520.328	46.8295	9.3659	0.582633	0.681152	0.318848	0.0160746	0.0070029	0.0116815	0.00708236
SAMN08005761	WGS-Qk37	Z0921	qingke landrace	this study (2)	Biru County, Naqu, Tibet	bai zheng liu leng	93.68	31.53	4000	6	hulless	non-brittle rachis	465.075	41.8568	8.37135	0.596029	0.677171	0.322829	0.0226018	0.00663337	0.0164727	0.00690577
SAMN08005762	WGS-Qk38	Z0969	qingke landrace	this study (2)	Lhorong County, Changdu, Tibet	bian mang bai	95.76	30.81	3200	6	hulless	non-brittle rachis	587.237	52.8513	10.5703	0.569978	0.680819	0.319181	0.0166569	0.00756596	0.00773956	0.00716516
SAMN08005763	WGS-Qk39	Z0218	qingke landrace	this study (2)	Baxoi County, Changdu, Tibet	ji long qing ke	96.95	30.04	3260	6	hulless	non-brittle rachis	475.066	42.7559	8.55118	0.570767	0.658622	0.341378	0.0522847	0.00590729	0.0613667	0.0058527
SAMN08005764	WGS-Qk40	Z0220	qingke landrace	this study (2)	Gyirong County, Rikaze, Tibet	er ji qing ke	85.3	28.861	4114	6	hulless	non-brittle rachis	585.575	52.7017	10.5403	0.50246	0.662308	0.337692	0.0452426	0.00649079	0.049713	0.00627639
SAMN08005765	WGS-Qk41	Z0237	qingke landrace	this study (2)	Anduo County, Naqu, Tibet	zi qing ke	93.68	31.53	4800	6	hulless	non-brittle rachis	473.671	42.6304	8.52608	0.576359	0.653707	0.346293	0.064352	0.00574929	0.0813615	0.00560625
SAMN08005766	WGS-Qk42	Z0244	qingke landrace	this study (2)	Biru County, Naqu, Tibet	gou mang qing ke	93.68	31.53	4000	6	hulless	non-brittle rachis	520.313	46.8282	9.36564	0.56167	0.655607	0.344393	0.0587426	0.00612128	0.0686205	0.00578607
SAMN08005767	WGS-Qk43	Z0265	qingke landrace	this study (2)	Riwoqê County, Changdu, Tibet	yang zhu yang sun	96.57	31.2	3799	6	hulless	non-brittle rachis	531.063	47.7956	9.55913	0.561976	0.657555	0.342445	0.0536934	0.00613837	0.0653409	0.00578737
SAMN08005768	WGS-Qk44	Z0321	qingke landrace	this study (2)	Gonggar County, Shannan, Tibet	lv qing ke	90.9842	29.2894	3574	6	hulless	non-brittle rachis	475.999	42.8399	8.56798	0.583265	0.645038	0.354962	0.081846	0.00573689	0.0950572	0.00541026
SAMN08005769	WGS-Qk45	Z0414	qingke landrace	this study (2)	Nagarzê County, Shannan, Tibet	lang ka zi qing ke	90.3981	28.9681	4472	6	hulless	non-brittle rachis	557.804	50.2024	10.0405	0.601793	0.668745	0.331255	0.0319097	0.00690118	0.0298476	0.00679969
SAMN08005770	WGS-Qk46	Z0558	qingke landrace	this study (2)	Banbar County, Changdu, Tibet	chang mao qing ke	94.5934	30.8858	3500	6	hulless	non-brittle rachis	552.466	49.7219	9.94439	0.57441	0.660238	0.339762	0.0470432	0.00656648	0.0518315	0.0059135
SAMN08005771	WGS-Qk47	Z0646	qingke landrace	this study (2)	Gonjo County, Changdu, Tibet	gou mang hei	98.27	30.87	4021	6	hulless	non-brittle rachis	534.497	48.1048	9.62095	0.583348	0.658803	0.341197	0.0548534	0.00618839	0.0629528	0.00560431
SAMN08005772	WGS-Qk48	Z0657	qingke landrace	this study (2)	Purang County, Ngari, Tibet	huang qing ke	81.1774	30.2932	4588	6	hulless	non-brittle rachis	527.724	47.4952	9.49903	0.573631	0.664305	0.335695	0.0426473	0.0061877	0.0558801	0.00572851
SAMN08005773	WGS-Qk49	Z0681	qingke landrace	this study (2)	Baxoi County, Changdu, Tibet	liu xiang huang	96.95	30.04	3260	6	hulless	non-brittle rachis	544.286	48.9858	9.79715	0.564399	0.663589	0.336411	0.042197	0.00623313	0.0526407	0.00589927
SAMN08005774	WGS-Qk50	Z0699	qingke landrace	this study (2)	Sa'gya County, Rikaze, Tibet	pu ma lan	88.6411	28.8488	4330	6	hulless	non-brittle rachis	532.34	47.9106	9.58212	0.588669	0.666915	0.333085	0.0373313	0.00630602	0.0433965	0.00610433
SAMN08005775	WGS-Qk51	Z0919	qingke landrace	this study (2)	Riwoqê County, Changdu, Tibet	zheng liu ling qing ke	96.57	31.2	3799	6	hulless	non-brittle rachis	542.136	48.7922	9.75844	0.597618	0.66666	0.33334	0.0384208	0.00648286	0.0406312	0.00593808
SAMN08005776	WGS-Qk52	Z0977	qingke landrace	this study (2)	Mainling County, Linzhi, Tibet	bian mang zi liu leng	94.2132	29.2161	2941	6	hulless	non-brittle rachis	508.079	45.7271	9.14541	0.585674	0.663193	0.336807	0.0422121	0.00643764	0.0435227	0.00607974
SAMN08005777	WGS-Qk53	Z0019	qingke landrace	this study (2)	Diqing Tibetan Autonomous Prefecture, Yunan Province, China	di qing hei yuan gui	99.703	27.8191	3294	6	hulless	non-brittle rachis	600.235	54.0212	10.8042	0.604419	0.689354	0.310646	0.0130757	0.00714407	0.00800154	0.00672789
SAMN08005778	WGS-Qk54	Z0023	qingke landrace	this study (2)	Coqen County, Ngari, Tibet		85.16	31.06	4700	6	hulless	brittle rachis	574.012	51.661	10.3322	0.591707	0.679656	0.320344	0.0174286	0.0204714	0.00973898	0.0130961
SAMN08005779	WGS-Qk55	ZYM0303	qingke landrace	this study (1)	Gongbo'gyamda County, Linzhi, Tibet		93.2461	29.8853	3417	6	hulless	non-brittle rachis	483.485	43.5137	8.70274	0.565068	0.667938	0.332062	0.0377708	0.00640222	0.0397923	0.00626086
SAMN08005780	WGS-Qk56	Z0038	qingke landrace	this study (2)	Damxung County, Lasa, Tibet		91.05	30.51	4200	6	hulless	non-brittle rachis	564.113	50.7701	10.154	0.579768	0.679876	0.320124	0.0143908	0.00705197	0.010717	0.00716063
SAMN08005781	WGS-Qk57	Z0039	qingke landrace	this study (2)	Lasa City, Lasa, Tibet		91.0606	29.3698	3650	6	hulless	non-brittle rachis	471.109	42.3998	8.47996	0.574858	0.650984	0.349016	0.0702211	0.0129486	0.0795943	0.0097144
SAMN08005782	WGS-Qk58	Z0011	qingke landrace	this study (2)	Purang County, Ngari, Tibet		81.1774	30.2932	4588	6	hulless	non-brittle rachis	440.376	39.6338	7.92676	0.588935	0.66788	0.33212	0.0495187	0.00562615	0.0524518	0.00579319
SAMN08005783	WGS-Qk59	ZYM0957	qingke landrace	this study (1)	Namling County, Rikaze, Tibet		89.3735	29.8088	4002	6	hulless	non-brittle rachis	468.875	42.1987	8.43975	0.583073	0.669455	0.330545	0.0406544	0.0215764	0.0421345	0.0134221
SAMN08005784	WGS-Qk60	ZYM0439	qingke landrace	this study (1)	Sangri County, Shannan, Tibet		92.4158	29.2591	3400	6	hulless	non-brittle rachis	569.552	51.2597	10.2519	0.60643	0.684611	0.315389	0.0135502	0.0138036	0.00912576	0.0129596
SAMN08005785	WGS-Qk61	ZYM0762	qingke landrace	this study (1)	Comai County, Shannan, Tibet		91.4336	28.4379	4242	6	hulless	non-brittle rachis	551.35	49.6215	9.9243	0.59599	0.687045	0.312955	0.0158109	0.0579214	0.00974286	0.0338419
SAMN08005786	WGS-Qk62	ZYM0850	qingke landrace	this study (1)	Gongbo'gyamda County, Linzhi, Tibet		93.2461	29.8853	3417	6	hulless	non-brittle rachis	550.115	49.5104	9.90207	0.595914	0.680398	0.319602	0.0159359	0.00768229	0.0125981	0.00753516
SAMN08005787	WGS-Qk63	ZYM1099	qingke landrace	this study (1)	Tingri County, Rikaze, Tibet		88.9935	28.4715	4326	6	hulless	non-brittle rachis	540.585	48.6526	9.73053	0.591902	0.677907	0.322093	0.019459	0.0276409	0.0101154	0.0190174
SAMN08005788	WGS-Qk64	ZYM0083	qingke landrace	this study (1)	Cona County, Shannan, Tibet		91.9571	27.9909	4380	6	hulless	non-brittle rachis	593.331	53.3998	10.68	0.596319	0.683151	0.316849	0.0105195	0.00750009	0.00844592	0.00727771
SAMN08005789	WGS-Qk65	WDM01467	qingke cultivar	this study (1)		Api-CM67×DL71				6	hulless	non-brittle rachis	551.444	49.63	9.926	0.554343	0.678623	0.321377	0.0165404	0.00736056	0.0123581	0.00720591
SAMN08005790	WGS-Qk66	WDM03225	qingke cultivar	this study (1)		Bald Skinless				6	hulless	non-brittle rachis	519.555	46.76	9.35199	0.590888	0.679243	0.320757	0.0187194	0.00745162	0.0108509	0.00739285
SAMN08005791	WGS-Qk67	ZYM1202	qingke cultivar	this study (1)						2	hull	non-brittle rachis	437.447	39.3702	7.87404	0.576591	0.666478	0.333522	0.0652463	0.00568306	0.0687369	0.00627509
SAMN08005792	WGS-Qk68	Z0002	qingke cultivar	this study (2)						2	hulless	non-brittle rachis	452.035	40.6832	8.13663	0.569604	0.66273	0.33727	0.064094	0.00602662	0.0647309	0.00556873
SAMN08005793	WGS-Qk69	ZYM1654	qingke cultivar	this study (1)						2	hulless	non-brittle rachis	414.953	37.3457	7.46915	0.60433	0.670315	0.329685	0.0461899	0.0252292	0.0402354	0.0151958
SAMN08005794	WGS-Qk70	ZYM1852	qingke cultivar	this study (1)						6	hulless	non-brittle rachis	595.43	53.5887	10.7177	0.596772	0.690606	0.309394	0.016422	0.0442369	0.0100986	0.0238332
SAMN08005795	WGS-Qk71	ZYM1478	qingke cultivar	this study (1)						6	hulless	non-brittle rachis	518.286	46.6457	9.32915	0.582145	0.674876	0.325124	0.0305874	0.00733389	0.0259904	0.00776091
SAMN08005796	WGS-Qk72	Z0001	qingke cultivar	this study (2)		kun lun 1 hao				6	hulless	non-brittle rachis	550.373	49.5336	9.90672	0.593838	0.676059	0.323941	0.0207029	0.00726983	0.0128743	0.0070429
SAMN08005797	WGS-Qk73	Z0200	qingke cultivar	this study (2)		kun lun 8 hao				6	hulless	non-brittle rachis	531.294	47.8164	9.56329	0.59376	0.675804	0.324196	0.0206451	0.00728193	0.0129467	0.00734628
SAMN08005798	WGS-Qk74	Z0004	qingke cultivar	this study (2)		bei qing 14 hao				6	hulless	non-brittle rachis	596.215	53.6593	10.7319	0.595789	0.681372	0.318628	0.0146415	0.0075965	0.00883274	0.00736827
SAMN08005799	WGS-Qk75	Z0144	qingke cultivar	this study (2)		bei qing 3 hao				6	hulless	non-brittle rachis	527.189	47.447	9.4894	0.579204	0.680759	0.319241	0.0175696	0.0102909	0.0110527	0.0102047
SAMN08005800	WGS-Qk76	Z0018	qingke cultivar	this study (2)		kang qing 3 hao				6	hulless	non-brittle rachis	525.103	47.2593	9.45185	0.595617	0.674334	0.325666	0.024251	0.00675001	0.0189585	0.0065403
SAMN08005801	WGS-Qk77	Z0061	qingke cultivar	this study (2)		xi la 8 hao				6	hulless	non-brittle rachis	520.318	46.8286	9.36572	0.574949	0.66238	0.33762	0.0491966	0.00618419	0.0597677	0.00632619
SAMN08005802	WGS-Qk78	Z0006	qingke cultivar	this study (2)		zang qing 7239				6	hulless	non-brittle rachis	556.096	50.0486	10.0097	0.593406	0.679582	0.320418	0.0147351	0.00720716	0.0124454	0.00710306
SAMN08005803	WGS-Qk79	Z0007	qingke cultivar	this study (2)		zang qing 3179				6	hulless	non-brittle rachis	563.747	50.7372	10.1474	0.593598	0.679903	0.320097	0.0161544	0.00713997	0.0110443	0.00702285
SAMN08005804	WGS-Qk80	Z0008	qingke cultivar	this study (2)		zang qing 336				6	hulless	non-brittle rachis	541.412	48.7271	9.74541	0.596386	0.680175	0.319825	0.0144206	0.00729323	0.0107772	0.00735404
SAMN08005805	WGS-Qk81	Z0009	qingke cultivar	this study (2)		fu 8-4				6	hulless	non-brittle rachis	545.544	49.0989	9.81979	0.587611	0.673901	0.326099	0.0191559	0.00822338	0.0103794	0.00748664
SAMN08005806	WGS-Qk82	Z0005	qingke cultivar	this study (2)		zang qing 25				6	hulless	non-brittle rachis	538.959	48.5063	9.70126	0.590621	0.677549	0.322451	0.0181876	0.0151352	0.0129797	0.00804617
SAMN08005807	WGS-Qk83	Z0110	qingke cultivar	this study (2)		zang qing 13				6	hulless	non-brittle rachis	521.647	46.9482	9.38964	0.601316	0.677657	0.322343	0.0159503	0.00695128	0.0112642	0.00692
SAMN08005808	WGS-Qk84	Z0012	qingke cultivar	this study (2)		zang qing 2000				6	hull	non-brittle rachis	509.439	45.8495	9.16991	0.582983	0.68276	0.31724	0.0244184	0.0502329	0.0128212	0.0227226
SAMN08005809	WGS-Qk85	Z0014	qingke cultivar	this study (2)		xi la 10 hao				6	hulless	non-brittle rachis	448.869	40.3982	8.07964	0.590162	0.673956	0.326044	0.0247865	0.0064898	0.0150619	0.00716322
SAMN08005810	WGS-Qk86	Z0015	qingke cultivar	this study (2)		xi la 19 hao				6	hulless	non-brittle rachis	539.644	48.568	9.7136	0.604161	0.679211	0.320789	0.0160593	0.00680567	0.0115489	0.00689607
SAMN08005811	WGS-Qk87	Z0016	qingke cultivar	this study (2)		xi la 22 hao				6	hulless	non-brittle rachis	544.249	48.9824	9.79648	0.60082	0.676323	0.323677	0.020275	0.00699197	0.014569	0.00685079
SAMN08005812	WGS-Qk88	Z0017	qingke cultivar	this study (2)		xi la 42 hao				6	hulless	non-brittle rachis	520.793	46.8714	9.37427	0.607524	0.67534	0.32466	0.0218496	0.00660336	0.0205	0.00659399
SAMN08005813	WGS-Qk89	Z0020	qingke cultivar	this study (2)		zang qing 320				6	hulless	non-brittle rachis	593.241	53.3917	10.6783	0.593258	0.683197	0.316803	0.0127161	0.00732514	0.00828033	0.00704226
SAMN08005814	WGS-Qk90	Z0064	qingke cultivar	this study (2)		dong qing 8 hao				6	hulless	non-brittle rachis	453.169	40.7852	8.15704	0.576126	0.670225	0.329775	0.0653108	0.0625798	0.0325599	0.0332403
SAMN08005815	WGS-Qk91	ZDM04818	qingke cultivar	this study (1)		gao yuan zao 1 hao				6	hulless	non-brittle rachis	488.152	43.9337	8.78674	0.58491	0.678194	0.321806	0.0290913	0.0346564	0.0254406	0.0239613
SAMN08005816	WGS-Qk92	ZDM04947	qingke cultivar	this study (1)		bai yu zi mang				6	hulless	non-brittle rachis	486.224	43.7601	8.75203	0.596842	0.688755	0.311245	0.0189115	0.0599559	0.0164403	0.0370063
SAMN08005817	WGS-Qk93	Z0145	qingke cultivar	this study (2)		xi la 9 hao				6	hulless	non-brittle rachis	444.808	40.0327	8.00654	0.581156	0.68254	0.31746	0.029155	0.0410294	0.02422	0.0272641
SAMN08005818	WGS-Qk94	Z0146	qingke cultivar	this study (2)		xi la 16 hao				6	hulless	non-brittle rachis	450.43	40.5387	8.10774	0.584104	0.675583	0.324417	0.0322139	0.0291787	0.0276386	0.0141673
SAMN08005819	WGS-Qk95	Z0150	qingke cultivar	this study (2)		nan-3				6	hulless	non-brittle rachis	550.42	49.5378	9.90757	0.583903	0.682067	0.317933	0.0171139	0.00753063	0.00888061	0.00767164
SAMN08005820	WGS-Qk96	Z0151	qingke cultivar	this study (2)		ri nong 6 hao				6	hulless	non-brittle rachis	503.061	45.2755	9.0551	0.581452	0.678676	0.321324	0.0203224	0.00689472	0.0147922	0.00698792
SAMN08005821	WGS-Qk97	Z0152	qingke cultivar	this study (2)		zang qing 80				6	hulless	non-brittle rachis	494.459	44.5013	8.90026	0.592209	0.680083	0.319917	0.0203019	0.00675395	0.0128607	0.00707978
SAMN08005822	WGS-Qk98	Z0162	qingke cultivar	this study (2)		xi la 11 hao				6	hulless	non-brittle rachis	534.059	48.0653	9.61306	0.582028	0.681958	0.318042	0.0137425	0.00953677	0.00846145	0.00910312
SAMN08005823	WGS-Qk99	Z0163	qingke cultivar	this study (2)		xi la 14 hao				6	hulless	non-brittle rachis	392.241	35.3017	7.06034	0.573367	0.691214	0.308786	0.0335468	0.0867211	0.0206597	0.0488527
* storing ID: samples ID from NCGC. The detailed sample information is available on the website of NCGC (http://www.cgris.net).
** source 1: Mascher M, Richmond T A, Gerhardt D J, et al. Barley whole exome capture: a tool for genomic research in the genus Hordeum and beyond. The Plant Journal, 2013, 76(3): 494-505.
** source 2: International Barley Genome Sequencing Consortium. A physical, genetic and functional sequence assembly of the barley genome. Nature, 2012, 491(7426): 711.
** this study (1): the accessions were provided by National Crop Genebank of China (NCGC)
** this study (2): the accessions were provided by Tibet Academy of Agricultural and Animal Husbandry Sciences (TAAAS)
*** high quality mapped reads: mapped, non-duplicated reads with mappping quality ≥20
