# Supplementary material for: Origin and evolution of qingke barley in Tibet
Source: Nat Commun. 2018 Dec 21;9:5433. doi: 10.1038/s41467-018-07920-5 (PMC6303313; doi:10.1038/s41467-018-07920-5)
Supplement: Supplementary file 5 — Supplementary Data 2 [file 41467_2018_7920_MOESM5_ESM.xlsx]

## Sheet: Sheet1
The information of 260 ES samples
Sample ID		basic information					high quality overlapped SNPs data statistics
ERR number (NCBI)	sample ID in this study	classfication	longitude	latitude	city,country	area	missing calls proportion	heterozygous calls proportion
ERR753094	ES-Hsp1	Hordeum spontaneum	35.3	31.83	West BankJerusalem, Israel	Fertile Crescent and Western Asia	0.0190103	0.0165005
ERR753095	ES-Hsp2	Hordeum spontaneum	34.59	31.7	Derekh ha-Darom, Israel	Fertile Crescent and Western Asia	0.0146208	0.0163802
ERR753096	ES-Hsp3	Hordeum spontaneum	34.63	30.89	Derekh ha-Darom, Israel	Fertile Crescent and Western Asia	0.0189346	0.015811
ERR753097	ES-Hsp4	Hordeum spontaneum	35.11	31.77	Jerusalem, Israel	Fertile Crescent and Western Asia	0.0159804	0.015071
ERR753098	ES-Hsp5	Hordeum spontaneum	39.78	37.78	Sanliurfa, Turkey	Fertile Crescent and Western Asia	0.0290145	0.00992268
ERR753099	ES-Hsp6	Hordeum spontaneum	37.79	37.66	Adiyaman, Turkey	Fertile Crescent and Western Asia	0.0401927	0.0103373
ERR753100	ES-Hsp7	Hordeum spontaneum	37.27	37.33	Kahramanmaras, Turkey	Fertile Crescent and Western Asia	0.035864	0.010261
ERR753145	ES-Hsp8	Hordeum spontaneum	34.47	31.4	Derekh ha-Darom, Israel	Fertile Crescent and Western Asia	0.0187968	0.0130677
ERR753146	ES-Hsp9	Hordeum spontaneum	35.44	31.67	West BankBethlehem, Israel	Fertile Crescent and Western Asia	0.0183447	0.014712
ERR753147	ES-Hsp10	Hordeum spontaneum	34.89	31.54	Derekh ha-Darom, Israel	Fertile Crescent and Western Asia	0.0171157	0.013415
ERR753148	ES-Hsp11	Hordeum spontaneum	34.68	30.57	Derekh ha-Darom, Israel	Fertile Crescent and Western Asia	0.0261541	0.0169138
ERR753149	ES-Hsp12	Hordeum spontaneum	34.74	30.85	Derekh ha-Darom, Israel	Fertile Crescent and Western Asia	0.0193162	0.0135606
ERR753150	ES-Hsp13	Hordeum spontaneum	35.73	33.23	North District, Israel	Fertile Crescent and Western Asia	0.018901	0.0308431
ERR753151	ES-Hsp14	Hordeum spontaneum	35.65	33.25	North District, Israel	Fertile Crescent and Western Asia	0.023275	0.0352385
ERR753152	ES-Hsp15	Hordeum spontaneum	35.76	33.29	North District, Israel	Fertile Crescent and Western Asia	0.0186733	0.024046
ERR753153	ES-Hsp16	Hordeum spontaneum	44.15	36.4	Erbil, Iraq	Fertile Crescent and Western Asia	0.0143982	0.0142255
ERR753154	ES-Hsp17	Hordeum spontaneum	41.65	36.42	Ninawa, Iraq	Fertile Crescent and Western Asia	0.0157366	0.0144552
ERR753155	ES-Hsp18	Hordeum spontaneum	44.48	37.25	Hakkari, Turkey	Fertile Crescent and Western Asia	0.0132223	0.0146589
ERR753156	ES-Hsp19	Hordeum spontaneum	38.88	35.17	HimsPalmyra, Syria	Fertile Crescent and Western Asia	0.010629	0.0122468
ERR753157	ES-Hsp20	Hordeum spontaneum	36.84	33.65	Rif DimashqDuma, Syria	Fertile Crescent and Western Asia	0.0106769	0.0109764
ERR753158	ES-Hsp21	Hordeum spontaneum	36.05	32.22	Mafraq, Jordan	Fertile Crescent and Western Asia	0.0157036	0.0108878
ERR753159	ES-Hsp22	Hordeum spontaneum	35.67	32.58	Habaka, Jordan	Fertile Crescent and Western Asia	0.0146369	0.015386
ERR753160	ES-Hsp23	Hordeum spontaneum	50.83	30.07	FarsMamasany, Iran	Fertile Crescent and Western Asia	0.0166654	0.0158944
ERR753161	ES-Hsp24	Hordeum spontaneum	48.18	33.82	LorestanKhorramabad, Iran	Fertile Crescent and Western Asia	0.0186189	0.0184009
ERR753162	ES-Hsp25	Hordeum spontaneum	35.42	33	North District, Israel	Fertile Crescent and Western Asia	0.0115806	0.0123361
ERR753163	ES-Hsp26	Hordeum spontaneum	34.7	31.5	Derekh ha-Darom, Israel	Fertile Crescent and Western Asia	0.0131841	0.0145347
ERR753170	ES-Hsp27	Hordeum spontaneum	35.45	32.74	North District, Israel	Fertile Crescent and Western Asia	0.0473805	0.0139183
ERR753171	ES-Hsp28	Hordeum spontaneum	39.7	37.55	Sanliurfa, Turkey	Fertile Crescent and Western Asia	0.044903	0.0136155
ERR753172	ES-Hsp29	Hordeum spontaneum	40.77	37.33	Mardin, Turkey	Fertile Crescent and Western Asia	0.0356343	0.012871
ERR753173	ES-Hsp30	Hordeum spontaneum	43.42	36.38	Ninawa, Iraq	Fertile Crescent and Western Asia	0.0109162	0.0141084
ERR753174	ES-Hsp31	Hordeum spontaneum	35.82	35.61	LattakiaLatakia, Syria	Fertile Crescent and Western Asia	0.015908	0.014919
ERR753178	ES-Hsp32	Hordeum spontaneum	35.63	30.67	Tafilah Governorate, Jordan	Fertile Crescent and Western Asia	0.0212342	0.015536
ERR753179	ES-Hsp33	Hordeum spontaneum	43.1	40.65	Kars, Turkey	Fertile Crescent and Western Asia	0.0156771	0.0146518
ERR753180	ES-Hsp34	Hordeum spontaneum	41.72	37.97	Siirt, Turkey	Fertile Crescent and Western Asia	0.0113244	0.0120139
ERR753181	ES-Hsp35	Hordeum spontaneum	41.09	37.07	Al HasakahAl Qamishli, Syria	Fertile Crescent and Western Asia	0.0451087	0.0155639
ERR753182	ES-Hsp36	Hordeum spontaneum	49.83	32.55	EsfahanFereydunshahr, Iran	Fertile Crescent and Western Asia	0.0120321	0.0143064
ERR753183	ES-Hsp37	Hordeum spontaneum	51.25	35.5	TehranRey, Iran	Fertile Crescent and Western Asia	0.0221417	0.0142055
ERR753184	ES-Hsp38	Hordeum spontaneum	43.17	36.08	Ninawa, Iraq	Fertile Crescent and Western Asia	0.0194527	0.0133691
ERR753185	ES-Hsp39	Hordeum spontaneum	42.17	36.33	Ninawa, Iraq	Fertile Crescent and Western Asia	0.018432	0.0124829
ERR753187	ES-Hsp40	Hordeum spontaneum	40.5	36.97	Al HasakahRa's al-'Ayn, Syria	Fertile Crescent and Western Asia	0.0116388	0.0130948
ERR753194	ES-Hsp41	Hordeum spontaneum	36.38	32.6	Dar`aDaraa, Jordan	Fertile Crescent and Western Asia	0.00903779	0.0122151
ERR753196	ES-Hsp42	Hordeum spontaneum	42.1	37.09	Al HasakahAl-Malikiyah, Syria	Fertile Crescent and Western Asia	0.0109156	0.0129965
ERR753197	ES-Hsp43	Hordeum spontaneum	35.72	32.1	Balqa, Jordan	Fertile Crescent and Western Asia	0.0121259	0.0127721
ERR753198	ES-Hsp44	Hordeum spontaneum	35.9	32.02	Amman, Jordan	Fertile Crescent and Western Asia	0.0138161	0.0145308
ERR753203	ES-Hsp45	Hordeum spontaneum	36.7	35.01	HamahHama, Syria	Fertile Crescent and Western Asia	0.0129105	0.0125217
ERR753204	ES-Hsp46	Hordeum spontaneum	37.01	35.03	HamahSalamiyah, Syria	Fertile Crescent and Western Asia	0.0110204	0.0127578
ERR753265	ES-Hsp47	Hordeum spontaneum	35.87	33.47	El BeqaaRachaiya, Jordan	Fertile Crescent and Western Asia	0.0123477	0.0136447
ERR753266	ES-Hsp48	Hordeum spontaneum	36.1	33.93	Baalbek HermelBaalbek, Lebanon	Fertile Crescent and Western Asia	0.0105915	0.0168867
ERR753267	ES-Hsp49	Hordeum spontaneum	42.07	37.08	Al HasakahAl-Malikiyah, Syria	Fertile Crescent and Western Asia	0.00980237	0.0144448
ERR753268	ES-Hsp50	Hordeum spontaneum	52.52	29.61	FarsShiraz, Iran	Fertile Crescent and Western Asia	0.0133309	0.0126517
ERR753269	ES-Hsp51	Hordeum spontaneum	43.2	35.37	Salah Al-Din, Iraq	Fertile Crescent and Western Asia	0.0221604	0.0142669
ERR753270	ES-Hsp52	Hordeum spontaneum	45.7	36.75	West AzarbaijanMahabad, Iraq	Fertile Crescent and Western Asia	0.0137126	0.0119777
ERR753271	ES-Hsp53	Hordeum spontaneum	47.2	38.5	East AzarbaijanAhar, Iran	Fertile Crescent and Western Asia	0.0111827	0.0119868
ERR753272	ES-Hsp54	Hordeum spontaneum	39.96	37.79	Diyarbakir, Turkey	Fertile Crescent and Western Asia	0.0142896	0.0141854
ERR753275	ES-Hsp55	Hordeum spontaneum	47.03	35.27	KordestanSanandaj, Iran	Fertile Crescent and Western Asia	0.0114906	0.0134525
ERR753276	ES-Hsp56	Hordeum spontaneum	45.94	34.53	KermanshahEslamabad-e-Gharb, Iran	Fertile Crescent and Western Asia	0.0106679	0.012437
ERR753277	ES-Hsp57	Hordeum spontaneum	37.73	37.32	Gaziantep, Turkey	Fertile Crescent and Western Asia	0.0133225	0.0154131
ERR753278	ES-Hsp58	Hordeum spontaneum	36.47	36.26	Hatay, Turkey	Fertile Crescent and Western Asia	0.0129402	0.014005
ERR753279	ES-Hsp59	Hordeum spontaneum	37.28	37.42	Kahramanmaras, Turkey	Fertile Crescent and Western Asia	0.0177159	0.0141408
ERR753280	ES-Hsp60	Hordeum spontaneum	46.02	34.44	KermanshahEslamabad-e-Gharb, Iran	Fertile Crescent and Western Asia	0.00985476	0.0126343
ERR753285	ES-Hsp61	Hordeum spontaneum	40	36.95	Sanliurfa, Turkey	Fertile Crescent and Western Asia	0.0111051	0.0138491
ERR753287	ES-Hsp62	Hordeum spontaneum	41.45	37.68	Batman, Turkey	Fertile Crescent and Western Asia	0.0168511	0.0127365
ERR753288	ES-Hsp63	Hordeum spontaneum	35.92	33.83	El BeqaaZahle, Lebanon	Fertile Crescent and Western Asia	0.0256172	0.0145923
ERR753289	ES-Hsp64	Hordeum spontaneum	38.78	37.41	Sanliurfa, Turkey	Fertile Crescent and Western Asia	0.00937545	0.0127371
ERR753290	ES-Hsp65	Hordeum spontaneum	36.73	36.98	Gaziantep, Turkey	Fertile Crescent and Western Asia	0.0174721	0.0137747
ERR753291	ES-Hsp66	Hordeum spontaneum	36.95	36.87	Kilis, Turkey	Fertile Crescent and Western Asia	0.0111355	0.0118484
ERR753296	ES-Hsp67	Hordeum spontaneum	48.58	31.68	KhuzestanAhvaz, Iran	Fertile Crescent and Western Asia	0.0164028	0.0140994
ERR753298	ES-Hsp68	Hordeum spontaneum	35.42	32.97	North District, Israel	Fertile Crescent and Western Asia	0.0301419	0.0158821
ERR753329	ES-Hsp69	Hordeum spontaneum	35.66	32.78	North District, Israel	Fertile Crescent and Western Asia	0.0111071	0.0127164
ERR753330	ES-Hsp70	Hordeum spontaneum	35.4	32.07	Jerusalem, Israel	Fertile Crescent and Western Asia	0.0130399	0.0124519
ERR753331	ES-Hsp71	Hordeum spontaneum	37.28	36.78	Kilis, Turkey	Fertile Crescent and Western Asia	0.0113044	0.0144784
ERR753332	ES-Hsp72	Hordeum spontaneum	34.89	31.44	Derekh ha-Darom, Israel	Fertile Crescent and Western Asia	0.0121213	0.0130373
ERR753333	ES-Hsp73	Hordeum spontaneum	35.12	31.35	Derekh ha-Darom, Israel	Fertile Crescent and Western Asia	0.0130948	0.0123445
ERR753335	ES-Hsp74	Hordeum spontaneum	59.48	35.98	Razavi KhorasanMashhad, Iran	Fertile Crescent and Western Asia	0.00944983	0.0142831
ERR753337	ES-Hsp75	Hordeum spontaneum	36.93	36.99	Kilis, Turkey	Fertile Crescent and Western Asia	0.0119641	0.0139332
ERR753338	ES-Hsp76	Hordeum spontaneum	35.44	31.67	West BankBethlehem, Israel	Fertile Crescent and Western Asia	0.0128684	0.0141201
ERR753342	ES-Hsp77	Hordeum spontaneum	48.26	32.19	KhuzestanShush, Iran	Fertile Crescent and Western Asia	0.0122222	0.0166739
ERR753166	ES-Hsp78	Hordeum spontaneum	28.17	36.4	Notio AigaioDodecanese Islands, greece	Europe	0.0217342	0.0112875
ERR753168	ES-Hsp79	Hordeum spontaneum	62.34	35.28	Mary, Turkmenistan	Central Asia	0.0241062	0.012829
ERR753175	ES-Hsp80	Hordeum spontaneum	56.68	38.42	Ahal, Turkmenistan	Central Asia	0.0148006	0.0145768
ERR753176	ES-Hsp81	Hordeum spontaneum	61.88	41.05	Chardzhou, Turkmenistan	Central Asia	0.0115618	0.0122151
ERR753177	ES-Hsp82	Hordeum spontaneum	63.18	34.5	HiratObe, Afghanistan	Central Asia	0.0104803	0.0131537
ERR753281	ES-Hsp83	Hordeum spontaneum	67.44	38.08	Surkhandarya Province, Uzbekistan	Central Asia	0.0103722	0.0133083
ERR753282	ES-Hsp84	Hordeum spontaneum	68.61	38.62	Tadzhikistan TerritoriesHissorn.a. ( 160), Tajikistan	Central Asia	0.0108554	0.0140599
ERR753284	ES-Hsp85	Hordeum spontaneum	67.69	40.07	Jizzakh, Uzbekistan	Central Asia	0.0149067	0.0153375
ERR753334	ES-Hsp86	Hordeum spontaneum	69	35.75	BaghlanAndarab, Afghanistan	Central Asia	0.0096523	0.0145703
ERR753336	ES-Hsp87	Hordeum spontaneum	66.63	38.31	Kashkadarya Province, Uzbekistan	Central Asia	0.0106588	0.0134668
ERR753339	ES-Hsp88	Hordeum spontaneum	69.24	38.34	KhatlonNorakn.a. ( 204), Tajikistan	Central Asia	0.00893818	0.0140793
ERR753167	ES-Hsp89	Hordeum spontaneum	34.02	34.98	Famagusta, Cyprus	Africa	0.0231145	0.0114363
ERR753169	ES-Hsp90	Hordeum spontaneum	-	-	-	-	0.0769778	0.0131155
ERR753328	ES-Hsp91	Hordeum spontaneum	-	-	-	-	0.00805005	0.0134784
ERR753297	ES-Hag1	Hordeum agriocrithon	101.15	30.97	Sichuan province in China	Tibetan plateau	0.0216559	0.0131854
ERR753343	ES-Hag2	Hordeum agriocrithon	91.1	29.65	Lhasa City, Tibet	Tibetan plateau	0.00610562	0.0130638
ERR753320	ES-Hag3	Hordeum agriocrithon	91.1	29.65	Lhasa City, Tibet	Tibetan plateau	0.00504414	0.0112901
ERR753326	ES-Hag4	Hordeum agriocrithon	91.1	29.65	Lhasa City, Tibet	Tibetan plateau	0.0047744	0.0118289
ERR753327	ES-Hag5	Hordeum agriocrithon	94.45	29.43	Lhasa City, Tibet	Tibetan plateau	0.00556938	0.0127753
ERR753344	ES-Hag6	Hordeum agriocrithon	91.1	29.65	Lhasa City, Tibet	Tibetan plateau	0.00529382	0.0133613
ERR753092	ES-Ld1	Landrace 6-row	46.72	24.63	Riyadh, Saudi Arabia	Fertile Crescent and Western Asia	0.00748729	0.0122041
ERR753101	ES-Ld2	Landrace 2-row	44.52	40.18	Yerevan, Armenia	Fertile Crescent and Western Asia	0.00567417	0.0114182
ERR753102	ES-Ld3	Landrace 2-row	13.17	47.01	CarinthiaSpittal an der Drau, Austria	Europe	0.00509524	0.0108373
ERR753103	ES-Ld4	Landrace 2-row	71.52	35.91	N.W.F.P.MalakandChitral, Pakistan	Central Asia	0.00594132	0.0123568
ERR753104	ES-Ld5	Landrace 2-row	29.9	31.19	Alexandria, Egypt	Fertile Crescent and Western Asia	0.00842264	0.0242414
ERR753105	ES-Ld6	Landrace 2-row	6.31	45.43	Rhone-AlpesSavoie, France	Europe	0.00361072	0.00964777
ERR753106	ES-Ld7	Landrace 2-row	9.12	47.98	Badenia-WirtembergiaSigmaringen, Germany	Europe	0.00461204	0.0110864
ERR753107	ES-Ld8	Landrace 2-row	43.26	36.44	Ninawa, Iraq	Fertile Crescent and Western Asia	0.00626216	0.0123218
ERR753108	ES-Ld9	Landrace 2-row	43.35	42.3	Imereti, Georgia	Fertile Crescent and Western Asia	0.00862833	0.0188751
ERR753109	ES-Ld10	Landrace 2-row	38.23	5.63	Borena, Ethiopia	Fertile Crescent and Western Asia	0.00661986	0.0152204
ERR753110	ES-Ld11	Landrace 2-row	21.82	39.07	Sterea ElladaEvrytania, greece	Europe	0.00637341	0.0123322
ERR753111	ES-Ld12	Landrace 2-row	51.87	35.6	TehranDamavand, Iran	Fertile Crescent and Western Asia	0.00540185	0.0107759
ERR753112	ES-Ld13	Landrace 2-row	50.85	30.52	Kohgiluyeh and Buyer AhmadGachsaran, Iran	Fertile Crescent and Western Asia	0.00676217	0.0135444
ERR753113	ES-Ld14	Landrace 2-row	50.85	33.57	EsfahanBorkhar and Meymeh, Iran	Fertile Crescent and Western Asia	0.00507195	0.0102028
ERR753114	ES-Ld15	Landrace 2-row	58.98	37.63	Razavi KhorasanDargaz, Iran	Fertile Crescent and Western Asia	0.00475435	0.0117345
ERR753115	ES-Ld16	Landrace 6-row	13.98	32.77	Libya	Africa	0.00689801	0.0134118
ERR753116	ES-Ld17	Landrace 6-row	47.82	30.5	Basrah, Iraq	Fertile Crescent and Western Asia	0.00753904	0.012851
ERR753117	ES-Ld18	Landrace 6-row	43.26	36.17	Ninawa, Iraq	Fertile Crescent and Western Asia	0.00597237	0.0132358
ERR753118	ES-Ld19	Landrace 2-row	13.88	41.9	AbruzzoL'Aquila, Italy	Europe	0.00425433	0.0104706
ERR753119	ES-Ld20	Landrace 6-row	71.15	35	KunarAsad abad, Afghanistan	Central Asia	0.00676217	0.0178848
ERR753120	ES-Ld21	Landrace 6-row	3.22	36.7	AlgerDar El Beida, Albania	Africa	0.00460169	0.0118432
ERR753121	ES-Ld22	Landrace 6-row	46.78	38.65	East AzarbaijanAhar, Iran	Fertile Crescent and Western Asia	0.00568258	0.0145308
ERR753122	ES-Ld23	Landrace 6-row	21.82	39.07	Sterea ElladaEvrytania, greece	Europe	0.00430479	0.00966653
ERR753123	ES-Ld24	Landrace 6-row	12.64	47.27	SalzburgZell am See, Austria	Europe	0.00375367	0.00801771
ERR753124	ES-Ld25	Landrace 6-row	20.19	40.79	ElmpasanGramsh, Albania	Europe	0.0044872	0.0101944
ERR753125	ES-Ld26	Landrace 2-row	13.53	26.8	Wadi Al Hayaa, Libya	Africa	0.00800348	0.01223
ERR753126	ES-Ld27	Landrace 2-row	21.33	52.41	Woj. MazowieckieWolomin County, poland	Europe	0.00525566	0.00852484
ERR753127	ES-Ld28	Landrace 2-row	23.6	46.78	Cluj-Napoca, Romania	Europe	0.00567676	0.00972345
ERR753128	ES-Ld29	Landrace 2-row	22.14	48.53	Kosicky krajMichalovce, Slovakia	Europe	0.0147508	0.0104156
ERR753129	ES-Ld30	Landrace 2-row	36.03	32.69	Dar`aDaraa, Syria	Fertile Crescent and Western Asia	0.0110721	0.0125127
ERR753130	ES-Ld31	Landrace 2-row	36.33	41.29	Samsun, Turkey	Fertile Crescent and Western Asia	0.00593356	0.00883339
ERR753131	ES-Ld32	Landrace 2-row	37	38	Kahramanmaras, Turkey	Fertile Crescent and Western Asia	0.00986382	0.00966912
ERR753132	ES-Ld33	Landrace 2-row	36.49	50.1	Kharkiv Oblast, Ukraine	Europe	0.00421423	0.00880622
ERR753133	ES-Ld34	Landrace 6-row	25.96	43.85	Ruse, Bulgaria	Europe	0.00575632	0.0102215
ERR753134	ES-Ld35	Landrace 6-row	27.77	42.31	Burgas, Bulgaria	Europe	0.00456353	0.00853713
ERR753135	ES-Ld36	Landrace 6-row	18.83	49.52	Moravskoslezsky krajFrydek-Mistek, Czech	Europe	0.00567999	0.0127093
ERR753136	ES-Ld37	Landrace 6-row	36.47	8.15	Illubabor, Ethiopia	Fertile Crescent and Western Asia	0.00982954	0.0143743
ERR753137	ES-Ld38	Landrace 6-row	2.21	46.22	LimousinCreuse, France	Europe	0.00824217	0.0106258
ERR753138	ES-Ld39	Landrace 6-row	42.72	43.05	Samegrelo-Upper Svaneti, Georgia	Fertile Crescent and Western Asia	0.00983989	0.0136576
ERR753139	ES-Ld40	Landrace 6-row	44.73	42.18	Mtskheta-Mtianeti, Georgia	Fertile Crescent and Western Asia	0.00756103	0.00994791
ERR753140	ES-Ld41	Landrace 6-row	22.18	37.67	PeloponnisosArcadia, greece	Europe	0.00854942	0.012631
ERR753141	ES-Ld42	Landrace 6-row	22.64	32.76	Derna, Libya	Africa	0.00886249	0.0109861
ERR753142	ES-Ld43	Landrace 6-row	13.92	25.92	Murzuq, Libya	Africa	0.00984441	0.0148245
ERR753143	ES-Ld44	Landrace 6-row	9.5	30.13	Nalut, Libya	Africa	0.0103755	0.0114208
ERR753144	ES-Ld45	Landrace 6-row	-8.83	31.05	Marrakech-Tensift-El HaouzChichaoua, Morocco	Africa	0.00899639	0.0106788
ERR753164	ES-Ld46	-	-	-	-	-	0.010946	0.0110301
ERR753165	ES-Ld47	Landrace 6-row (originally considered as spontaneum, probably misclassified)	-6.83	34.02	Rabat, Morocco	Africa	0.021533	0.0105909
ERR753186	ES-Ld48	-	-	-	-	-	0.0244128	0.0114699
ERR753188	ES-Ld49	-	-	-	-	-	0.0108108	0.0115049
ERR753189	ES-Ld50	Landrace 6-row	29.01	38.29	Usak, Turkey	Fertile Crescent and Western Asia	0.0210556	0.0124764
ERR753190	ES-Ld51	Landrace 6-row	18.42	43.87	Federacija Bosne i HercegovineKanton Sarajevo, Bosnia and Herzegovina	Europe	0.0521866	0.00916587
ERR753191	ES-Ld52	Landrace 2-row	47.8	37.63	East AzarbaijanMianeh, Iran	Fertile Crescent and Western Asia	0.0139978	0.0109356
ERR753192	ES-Ld53	Landrace 2-row	71.14	34.86	KunarAsad abad, Afghanistan	Central Asia	0.0138497	0.0117073
ERR753193	ES-Ld54	Landrace 2-row	36.83	7.67	Jimma, Ethiopia	Fertile Crescent and Western Asia	0.0132042	0.0117274
ERR753195	ES-Ld55	Landrace 6-row	20.96	49.42	Woj. MalopolskieNowy Sacz County, poland	Europe	0.00426662	0.00882951
ERR753199	ES-Ld56	Landrace 6-row	-6.75	37.57	AndalusieHuelva, Spain	Europe	0.00600018	0.01271
ERR753200	ES-Ld57	Landrace 6-row	27.92	40.65	Turkey	Fertile Crescent and Western Asia	0.0191241	0.00900415
ERR753201	ES-Ld58	Landrace 6-row	18.89	49.36	Zilinsky krajCadca, Slovakia	Europe	0.00409262	0.00634172
ERR753202	ES-Ld59	Landrace 6-row	-16.78	28.21	Canary IslandsSanta Cruz de Tenerife, Spain	Africa	0.00590251	0.0119829
ERR753205	ES-Ld60	Landrace 2-row	34.35	61.78	Voreiodytiko Omosp. DiamerismaRepublic of Karelia, Russia	Europe	0.00518644	0.0106019
ERR753206	ES-Ld61	Landrace 2-row	40.07	36.83	Al HasakahRa's al-'Ayn, Syria	Fertile Crescent and Western Asia	0.00576214	0.0123704
ERR753207	ES-Ld62	Landrace 6-row	77.17	31.1	Himachal PradeshShimla, India	Central Asia	0.00498463	0.014505
ERR753208	ES-Ld63	modern variety 6-row	112	31	Hubei province in China	East Asia	0.00492188	0.0109318
ERR753209	ES-Ld64	Landrace 6-row	-3.05	32.05	Figuig Province, Morocco	Africa	0.0107597	0.0112843
ERR753210	ES-Ld65	Landrace 2-row	38.96	36.38	Ar RaqqahTal Abyad, Syria	Fertile Crescent and Western Asia	0.00664509	0.0120942
ERR753211	ES-Ld66	Landrace 2-row	47.5	42.98	Severokaukazsky federalny okruhDagestan Republic, Russia	Fertile Crescent and Western Asia	0.00348135	0.0105896
ERR753212	ES-Ld67	Landrace 2-row	36.54	33.82	Rif DimashqAl-Qutayfah, Syria	Fertile Crescent and Western Asia	0.00613731	0.0128574
ERR753213	ES-Ld68	Landrace 2-row	29.5	39.25	KUtahya, Turkey	Fertile Crescent and Western Asia	0.00670396	0.0142592
ERR753214	ES-Ld69	Landrace 2-row	35.22	31.78	Jerusalem, Israel	Fertile Crescent and Western Asia	0.00608363	0.0160044
ERR753215	ES-Ld70	-	-	-	-	-	0.00825446	0.0116291
ERR753216	ES-Ld71	Landrace 6-row	14.88	26.23	Murzuq, Libya	Africa	0.00822147	0.0134099
ERR753217	ES-Ld72	Landrace 2-row	20.6	49.63	Woj. MalopolskieNowy Sacz County, poland	Europe	0.00688766	0.0120321
ERR753218	ES-Ld73	Landrace 6-row	71.31	35.91	NuristanBargi Matal, Afghanistan	Central Asia	0.00639541	0.0149138
ERR753219	ES-Ld74	Landrace 6-row	36.88	7.47	Jimma, Ethiopia	Fertile Crescent and Western Asia	0.00789545	0.0147728
ERR753220	ES-Ld75	Landrace 6-row	-5.79	31.37	Tinghir, Morocco	Africa	0.00841229	0.0190439
ERR753221	ES-Ld76	Landrace 2-row	65.75	34.63	GhorChaghcharan, Afghanistan	Central Asia	0.0117494	0.0256424
ERR753222	ES-Ld77	Landrace 6-row	57.33	22.67	Ad Dakhiliyah Governorate, Oman	Fertile Crescent and Western Asia	0.00733334	0.0136912
ERR753223	ES-Ld78	Landrace 6-row	73.37	36.3	Northern AreasGilgit, Pakistan	Central Asia	0.00513987	0.0135069
ERR753224	ES-Ld79	Landrace 2-row	36.46	36.12	IdlibHarem, Syria	Fertile Crescent and Western Asia	0.00647238	0.0124247
ERR753225	ES-Ld80	Landrace 6-row	83.74	28.36	WestPokhara, Nepal	Central Asia	0.00629709	0.0142818
ERR753226	ES-Ld81	Landrace 6-row	142.64	51	Dal'nevostochniy federal'niy okrugSakhalin Oblast, Russia	East Asia	0.00350075	0.00763477
ERR753227	ES-Ld82	Landrace 6-row	58.38	37.94	Asgabat, Turkmenistan	Central Asia	0.00396131	0.0111614
ERR753228	ES-Ld83	Landrace 6-row	57.18	50.3	Aktobe Region, Kazakhstan	Central Asia	0.00529382	0.0104382
ERR753229	ES-Ld84	Landrace 6-row	71.15	35	KunarAsad abad, Afghanistan	Central Asia	0.00752028	0.0139985
ERR753230	ES-Ld85	Landrace 6-row	72.38	36.27	N.W.F.P.MalakandChitral, Pakistan	Central Asia	0.00543613	0.0128801
ERR753231	ES-Ld86	Landrace 2-row	12.73	37.93	SicilyTrapani, Italy	Europe	0.00379313	0.0113975
ERR753232	ES-Ld87	Landrace 6-row	48.82	31.53	KhuzestanAhvaz, Iran	Fertile Crescent and Western Asia	0.00787217	0.0140742
ERR753233	ES-Ld88	Landrace 2-row	48.82	34.58	HamadanMalayer, Iran	Fertile Crescent and Western Asia	0.00481451	0.0124506
ERR753234	ES-Ld89	Landrace 2-row	7.85	46.31	WallisRaron, Swizerland	Europe	0.00939615	0.0160665
ERR753235	ES-Ld90	Landrace 2-row	44.21	15.36	Amanat Al AsimahOld City, Yemen	Fertile Crescent and Western Asia	0.00682298	0.0177864
ERR753236	ES-Ld91	Landrace 6-row	38.09	36.7	Aleppo'Ayn al-'Arab, Syria	Fertile Crescent and Western Asia	0.00532552	0.0106219
ERR753237	ES-Ld92	Landrace 6-row	126.4	39.5	P'yongan-namdoPukch'ang, North Korea	East Asia	0.00507713	0.0130017
ERR753238	ES-Ld93	Landrace 6-row	44.28	37.57	Hakkari, Turkey	Fertile Crescent and Western Asia	0.00870078	0.0120922
ERR753239	ES-Ld94	Landrace 2-row	75.28	42.82	Chuy Province, Kyrgyzstan	Central Asia	0.00384682	0.0104841
ERR753240	ES-Ld95	Landrace 6-row	2.68	42.73	Languedoc-RoussillonPyrenees Orientales, France	Europe	0.00447556	0.00993627
ERR753241	ES-Ld96	Landrace 6-row	60.15	41.6	Tashauz, Turkmenistan	Central Asia	0.00770334	0.0158161
ERR753242	ES-Ld97	-	-	-	-	-	0.0166279	0.0117209
ERR753243	ES-Ld98	Landrace 6-row	57.67	23.17	Al Batinah South Governorate, oman	Fertile Crescent and Western Asia	0.00810697	0.0132798
ERR753244	ES-Ld99	Landrace 6-row	18.79	12.04	Barh Signaka,	Africa	0.0056056	0.0280824
ERR753245	ES-Ld100	Landrace 6-row	39.43	14.7	Debub (Southern)Senafe, Eritrea	Fertile Crescent and Western Asia	0.0110256	0.0121918
ERR753246	ES-Ld101	-	-	-	-	-	0.0188609	0.0163194
ERR753093	ES-Ld102	-	-	-	-	-	0.0913107	0.0118315
ERR753248	ES-Ld103	-	-	-	-	-	0.0166784	0.0124014
ERR753249	ES-Ld104	-	-	-	-	-	0.0120521	0.0110307
ERR753250	ES-Ld105	-	-	-	-	-	0.0191668	0.00942396
ERR753251	ES-Ld106	-	-	-	-	-	0.0205601	0.055479
ERR753252	ES-Ld107	-	-	-	-	-	0.0213034	0.0123076
ERR753253	ES-Ld108	Landrace 2-row	35.23	31.77	West BankJerusalem , Israel	Fertile Crescent and Western Asia	0.0103522	0.0126841
ERR753254	ES-Ld109	Landrace 2-row	35.8	31.72	Madaba, Jordan	Fertile Crescent and Western Asia	0.00595555	0.0107604
ERR753255	ES-Ld110	Landrace 6-row	68.67	37.33	KhatlonQumsangirn.a. ( 345), Tajikistan	Central Asia	0.0069931	0.0137436
ERR753256	ES-Ld111	Landrace 2-row	-1.25	34.22	TlemcenEl Aricha, Albania	Africa	0.00973639	0.0118529
ERR753257	ES-Ld112	Landrace 6-row	80.92	29.25	Far-WesternSeti, Nepal	Central Asia	0.00963354	0.0135936
ERR753258	ES-Ld113	Landrace 6-row	30.71	28.31	Minya, greece	Europe	0.0430563	0.0162896
ERR753259	ES-Ld114	Landrace 6-row	41.17	39.18	Mus, Turkey	Fertile Crescent and Western Asia	0.0110417	0.0136886
ERR753260	ES-Ld115	Landrace 6-row	34.48	30.57	North Sinai Governorate, Egypt	Fertile Crescent and Western Asia	0.0310689	0.0146764
ERR753261	ES-Ld116	Landrace 2-row	36.1	33.93	Baalbek HermelBaalbek, Lebanon	Fertile Crescent and Western Asia	0.0317138	0.0145451
ERR753262	ES-Ld117	Landrace 6-row	36.27	32.12	Zarqa, Jordan	Fertile Crescent and Western Asia	0.0137928	0.0129551
ERR753263	ES-Ld118	Landrace 2-row	35.83	31.28	Al Karak, Jordan	Fertile Crescent and Western Asia	0.0214153	0.0123096
ERR753264	ES-Ld119	Landrace 2-row	67.9	38.28	Surkhandarya Province, Uzbekistan	Central Asia	0.00897893	0.012435
ERR753273	ES-Ld120	Landrace 6-row	13.75	37.58	SicilyCaltanissetta, Italy	Europe	0.00813285	0.00956303
ERR753274	ES-Ld121	Landrace 6-row	23.31	24.05	Al Kufrah, Libya	Africa	0.0100986	0.0134985
ERR753283	ES-Ld122	Landrace 2-row	23.71	56.65	Jelgava, Latvia	Europe	0.00429767	0.0083269
ERR753286	ES-Ld123	Landrace 6-row	42	34.83	Al Anbar, Iraq	Fertile Crescent and Western Asia	0.00780489	0.0123322
ERR753292	ES-Ld124	-	-	-	-	-	0.0869839	0.0101374
ERR753293	ES-Ld125	-	-	-	-	-	0.0658907	0.0113794
ERR753294	ES-Ld126	-	-	-	-	-	0.0127061	0.0131634
ERR753295	ES-Ld127	-	-	-	-	-	0.105097	0.0109977
ERR753299	ES-Ld128	-	-	-	-	-	0.0125392	0.0274103
ERR753300	ES-Ld129	-	-	-	-	-	0.011045	0.00929782
ERR753301	ES-Ld130	Landrace 6-row	36.05	34.43	NordMinieh-danniyeh, Lebanon	Fertile Crescent and Western Asia	0.00862704	0.00971957
ERR753302	ES-Ld131	-	-	-	-	-	0.0687033	0.0114952
ERR753303	ES-Ld132	-	-	-	-	-	0.104565	0.00995244
ERR753304	ES-Ld133	-	-	-	-	-	0.0114292	0.0123581
ERR753305	ES-Ld134	Landrace 2-row	113.65	34.77	Henan province in China	East Asia	0.00670784	0.0118458
ERR753306	ES-Ld135	Landrace 6-row	-2.67	42.85	Kraj BaskowAlava, Spain	Europe	0.00583071	0.0117119
ERR753307	ES-Ld136	Landrace 6-row	-17.81	28.8	Canary IslandsSanta Cruz de Tenerife, Spain	Africa	0.00442769	0.0104143
ERR753308	ES-Ld137	Landrace 2-row	73.08	31.42	PunjabFaisalabadFaisalabad, Pakistan	Central Asia	0.00644327	0.013688
ERR753309	ES-Ld138	Landrace 6-row	57.25	25.67	Iran	Fertile Crescent and Western Asia	0.00662763	0.0114195
ERR753310	ES-Ld139	Landrace 2-row	35.19	31.72	West BankBethlehem, Israel	Fertile Crescent and Western Asia	0.00796337	0.014818
ERR753311	ES-Ld140	-	-	-	-	-	0.00438823	0.00945954
ERR753312	ES-Ld141	Landrace 2-row	1.52	41.98	CataloniaLleida, Spain	Europe	0.0036547	0.00993821
ERR753313	ES-Ld142	-	-	-	-	-	0.00846339	0.0129053
ERR753314	ES-Ld143	-	-	-	-	-	0.00707007	0.0155069
ERR753315	ES-Ld144	Landrace 6-row	-6.85	40.98	Kastilie a LeonSalamanca, Spain	Europe	0.00594973	0.0126097
ERR753316	ES-Ld145	-	-	-	-	-	0.00400724	0.00935539
ERR753317	ES-Ld146	Landrace 2-row	-4.77	43.07	Kastilie a LeonLeon, Spain	Europe	0.00335262	0.0105896
ERR753318	ES-Ld147	Landrace 6-row	32.52	30.82	Ismailia, Egypt	Fertile Crescent and Western Asia	0.00931917	0.0133277
ERR753319	ES-Ld148	-	-	-	-	-	0.0134318	0.0168957
ERR753321	ES-Ld149	Landrace 6-row	-3.15	40.63	Kastiliya-La-ManchaGuadalajara, Spain	Europe	0.0044044	0.010336
ERR753322	ES-Ld150	Landrace 6-row	35.73	34.33	NordBatroun, Lebanon	Fertile Crescent and Western Asia	0.006006	0.0131679
ERR753323	ES-Ld151	Landrace 6-row	-5.07	37.53	AndalusieSeville, Spain	Europe	0.00599307	0.0131699
ERR753324	ES-Ld152	Landrace 6-row	21.45	42	Ckonje, Macedonia	Europe	0.00705649	0.00864839
ERR753325	ES-Ld153	Landrace 2-row	37.99	37.03	Sanliurfa, Turkey	Fertile Crescent and Western Asia	0.0157631	0.013503
ERR753340	ES-Ld154	Landrace 6-row (originally considered as spontaneum, probably misclassified)	-7.5	30.5	Ouarzazate, Morocco	Africa	0.00773115	0.0113535
ERR753341	ES-Ld155	Landrace 2-row (originally considered as spontaneum, probably misclassified)	27.23	31.35	Marsa Matruh, Egypt	Fertile Crescent and Western Asia	0.00681845	0.0119221
ERR753345	ES-Ld156	Landrace 6-row (originally considered as spontaneum, probably misclassified)	-7.5	30.5	Ouarzazate, Morocco	Africa	0.00963289	0.00894206
ERR753346	ES-Ld157	Landrace 6-row (originally considered as spontaneum, probably misclassified)	-7.5	30.5	Ouarzazate, Morocco	Africa	0.00975838	0.00930494
ERR753347	ES-Ld158	Landrace 6-row (originally considered as spontaneum, probably misclassified)	-7.5	30.5	Ouarzazate, Morocco	Africa	0.00572139	0.00959926
ERR753348	ES-Ld159	-	-	-	-	-	0.00709983	0.00921632
ERR753349	ES-Ld160	-	-	-	-	-	0.090843	0.0102856
ERR753350	ES-Ld161	-	-	-	-	-	0.169946	0.0103884
ERR753351	ES-Ld162	-	-	-	-	-	0.208838	0.00985218
ERR753352	ES-Ld163	-	-	-	-	-	0.128374	0.0103218
