# Supplementary material for: Origin and evolution of qingke barley in Tibet
Source: Nat Commun. 2018 Dec 21;9:5433. doi: 10.1038/s41467-018-07920-5 (PMC6303313; doi:10.1038/s41467-018-07920-5)
Supplement: Supplementary file 6 — Supplementary Data 3 [file 41467_2018_7920_MOESM6_ESM.xlsx]

## Sheet: Sheet1
The candidate selective region and gene for local adaption of qingke revealed by FST
chromosome	merged region	window start position	window end position	effective covered region size (bp)	counts of SNPs	FST	overlapped gene	Swiss-Prot symbol
1H	433.50Mb~433.69Mb	433506001	433516000	2326	15	0.638073	1. HORVU1Hr1G059420.1 2. HORVU1Hr1G059430.1 3. HORVU1Hr1G059450.3 4. HORVU1Hr1G059460.4 5. HORVU1Hr1G059490.1 6. HORVU1Hr1G059500.1 7. HORVU1Hr1G059510.1	1. no symbol 2. no symbol 3. no symbol 4. no symbol 5. At1g80880 6. no symbol 7. NDT1
		433508001	433518000	3024	18	0.660654
		433510001	433520000	4401	24	0.657996
		433512001	433522000	4047	21	0.674856
		433514001	433524000	3401	20	0.703703
		433686001	433696000	4524	25	0.613746
	434.87Mb~434.88Mb	434874001	434884000	2181	12	0.644358	1. HORVU1Hr1G059780.24	1. APC1
2H	530.58Mb~530.60Mb	530588001	530598000	2326	33	0.694225	1. HORVU2Hr1G073480.1 2. HORVU2Hr1G073490.2	1. CDC2A 2. SCL30
		530590001	530600000	2326	33	0.694225
		530592001	530602000	2167	33	0.694225
	542.03Mb~542.05Mb	542034001	542044000	2242	16	0.634215	1. HORVU2Hr1G075190.3	1. At1g49730
		542036001	542046000	2903	19	0.637706
		542038001	542048000	2903	19	0.637706
	567.01Mb~567.03Mb	567010001	567020000	2789	60	0.632835	1. HORVU2Hr1G078250.2	1. LSM1B
		567012001	567022000	2789	60	0.632835
		567014001	567024000	2789	60	0.632835
		567016001	567026000	2789	60	0.632835
	664.80Mb~664.86Mb	664844001	664854000	2733	16	0.631289	1. HORVU2Hr1G094410.26 2. HORVU2Hr1G094420.1 3. HORVU2Hr1G094450.10 4. HORVU2Hr1G094420.1 5. HORVU2Hr1G094450.10	1. sti1 2. no symbol
		664846001	664856000	2905	16	0.631289
		664848001	664858000	3104	17	0.626406
5H	617.23Mb~617.25mb	617234001	617244000	2395	23	0.604751	1. HORVU5Hr1G103860.22 2. HORVU5Hr1G103850.6	1. At4g26100 2. FLA16
		617236001	617246000	2687	23	0.604751
		617238001	617248000	3954	37	0.607191
		617242001	617252000	3586	34	0.607631
	648.00Mb~648.02Mb	648004001	648014000	3053	22	0.623484	1. HORVU5Hr1G116340.1 2. HORVU5Hr1G116350.1 3. HORVU5Hr1G116360.1 4. HORVU5Hr1G116380.10	1. no symbol 2. no symbol 3. PUR5 4. no symbol
		648006001	648016000	3078	19	0.655281
		648008001	648018000	3039	19	0.655281
		648010001	648020000	2921	19	0.655281
		648012001	648022000	2921	19	0.655281
	651.51Mb~651.52Mb	651512001	651522000	3550	24	0.686759	1. HORVU5Hr1G117970.2	1. ACBP4
		651514001	651524000	3550	24	0.686759
		651516001	651526000	2370	17	0.715318
6H	47.50Mb~47.52Mb	47506001	47516000	2765	17	0.625138	1. HORVU6Hr1G018600.4	1. NACK1
		47508001	47518000	4500	31	0.644791
		47510001	47520000	4729	32	0.648434
		47512001	47522000	4729	32	0.648434
	48.05Mb~48.06Mb	48050001	48060000	3820	21	0.602041	1. HORVU6Hr1G018710.5	1. PEG3
		48052001	48062000	3820	21	0.602041
		48054001	48064000	3820	21	0.602041
	55.79Mb~55.80Mb	55790001	55800000	2728	36	0.628432	1. HORVU6Hr1G020120.9	1. SBT3.3
		55792001	55802000	3388	38	0.626049
7H	38.36Mb~38.38Mb	38364001	38374000	2608	40	0.60981	1. HORVU7Hr1G024210.4	1. ycf45
		38366001	38376000	2879	41	0.613821
		38368001	38378000	2591	40	0.617108
	560.94Mb~560.95Mb	560942001	560952000	2374	23	0.602812	1. HORVU7Hr1G091790.1	1. RFC1
