# Supplementary material for: Origin and evolution of qingke barley in Tibet
Source: Nat Commun. 2018 Dec 21;9:5433. doi: 10.1038/s41467-018-07920-5 (PMC6303313; doi:10.1038/s41467-018-07920-5)
Supplement: Supplementary file 7 — Supplementary Data 4 [file 41467_2018_7920_MOESM7_ESM.xlsx]

## Sheet: Sheet1
The btr1 haplotype of 177 WGS barley samples
sample		type				CDS region
wild barley (gi|914342453)		Btr1	272	282	388	523	680	773	987	1011	1029	1129	1157	1245	1306	1593	1848	1884	1922	1954	2079	2226	2319
			G	C	T	G	GC	G	C	C	C	T	C	C	T	T	T	T	G	G	AAGTGTAGTTAAACTAGT	C	G
IPK barley pseudomolecules Aug2015, 3H		Btr1	48318133	48318143	48318249	48318387	48318544	48318637	48318852	48318876	48318894	48318994	48319022	48319110	48319171	48319458	48319713	48319749	48319787	48319819	48319944	48320074	48320167
			A	T	C	A	GC	A	T	G	T	G	G	G	T	C	C	T	A	G	A-----------------	C	A
Hsp	WGS-Hsp1	W.Btr1	A	C	T	G	GC	G	C	C	C	G	G	C	T	T	T	A	G	T	AAGTGTAGTTAAACTAGT	G	G
SAMN08005653	WGS-Hsp2	W.Btr1	G	C	T	G	GC	G	C	C	C	T	C	C	T	C	T	T	A	G	A-----------------	C	A
SAMN08005654	WGS-Hsp3	W.Btr1	G	C	T	G	GC	G	T	G	T	G	C	C	T	T	T	T	G	G	AAGTGTAGTTAAACTAGT	C	G
SAMN08005655	WGS-Htr	W.Btr1	A	C	T	G	GC	G	T	G	T	G	C	C	T	T	T	T	G	G	AAGTGTAGTTAAACTAGT	C	G
SAMN08005706	WGS-Ld1	D.btr1	G	C	T	G	G-	G	C	C	C	T	C	C	A	T	T	A	G	T	AAGTGTAGTTAAACTAGT	G	G
SAMN08005707	WGS-Ld2	D.btr1	G	C	T	G	G-	G	C	C	C	T	C	C	A	T	T	A	G	T	AAGTGTAGTTAAACTAGT	G	G
Barke	WGS-Cu1	D.btr1	G	C	T	G	G-	G	C	C	C	T	C	C	A	T	T	A	G	T	AAGTGTAGTTAAACTAGT	G	G
SAMN08005665	WGS-Cu14	D.btr1	G	C	T	G	G-	G	C	C	C	T	C	C	A	T	T	A	G	T	AAGTGTAGTTAAACTAGT	G	G
SAMN08005666	WGS-Cu15	D.btr1	G	C	T	G	G-	G	C	C	C	T	C	C	A	T	T	A	G	T	AAGTGTAGTTAAACTAGT	G	G
SAMN08005667	WGS-Cu16	D.btr1	G	C	T	G	G-	G	C	C	C	T	C	C	A	T	T	A	G	T	AAGTGTAGTTAAACTAGT	G	G
SAMN08005668	WGS-Cu17	D.btr1	G	C	T	G	G-	G	C	C	C	T	C	C	A	T	T	A	G	T	AAGTGTAGTTAAACTAGT	G	G
SAMN08005669	WGS-Cu18	D.btr1	G	C	T	G	G-	G	C	C	C	T	C	C	A	T	T	A	G	T	AAGTGTAGTTAAACTAGT	G	G
SAMN08005671	WGS-Cu20	D.btr1	G	C	T	G	G-	G	C	C	C	T	C	C	A	T	T	A	G	T	AAGTGTAGTTAAACTAGT	G	G
SAMN08005672	WGS-Cu21	D.btr1	G	C	T	G	G-	G	C	C	C	T	C	C	A	T	T	A	G	T	AAGTGTAGTTAAACTAGT	G	G
SAMN08005675	WGS-Cu24	D.btr1	G	C	T	G	G-	G	C	C	C	T	C	C	A	T	T	A	G	T	AAGTGTAGTTAAACTAGT	G	G
SAMN08005676	WGS-Cu25	D.btr1	G	C	T	G	G-	G	C	C	C	T	C	C	A	T	T	A	G	T	AAGTGTAGTTAAACTAGT	G	G
SAMN08005677	WGS-Cu26	D.btr1	G	C	T	G	G-	G	C	C	C	T	C	C	A	T	T	A	G	T	AAGTGTAGTTAAACTAGT	G	G
SAMN08005678	WGS-Cu27	D.btr1	G	C	T	G	G-	G	C	C	C	T	C	C	A	T	T	A	G	T	AAGTGTAGTTAAACTAGT	G	G
SAMN08005679	WGS-Cu28	D.btr1	G	C	T	G	G-	G	C	C	C	T	C	C	A	T	T	A	G	T	AAGTGTAGTTAAACTAGT	G	G
SAMN08005680	WGS-Cu29	D.btr1	G	C	T	G	G-	G	C	C	C	T	C	C	A	T	T	A	G	T	AAGTGTAGTTAAACTAGT	G	G
Igri	WGS-Cu3	D.btr1	G	C	T	G	G-	G	C	C	C	T	C	C	A	T	T	A	G	T	AAGTGTAGTTAAACTAGT	G	G
SAMN08005682	WGS-Cu31	D.btr1	G	C	T	G	G-	G	C	C	C	T	C	C	A	T	T	A	G	T	AAGTGTAGTTAAACTAGT	G	G
SAMN08005683	WGS-Cu32	D.btr1	G	C	T	G	G-	G	C	C	C	T	C	C	A	T	T	A	G	T	AAGTGTAGTTAAACTAGT	G	G
SAMN08005685	WGS-Cu34	D.btr1	G	C	T	G	G-	G	C	C	C	T	C	C	A	T	T	A	G	T	AAGTGTAGTTAAACTAGT	G	G
SAMN08005687	WGS-Cu36	D.btr1	G	C	T	G	G-	G	C	C	C	T	C	C	A	T	T	A	G	T	AAGTGTAGTTAAACTAGT	G	G
SAMN08005688	WGS-Cu37	D.btr1	G	C	T	G	G-	G	C	C	C	T	C	C	A	T	T	A	G	T	AAGTGTAGTTAAACTAGT	G	G
SAMN08005689	WGS-Cu38	D.btr1	G	C	T	G	G-	G	C	C	C	T	C	C	A	T	T	A	G	T	AAGTGTAGTTAAACTAGT	G	G
SAMN08005690	WGS-Cu39	D.btr1	G	C	T	G	G-	G	C	C	C	T	C	C	A	T	T	A	G	T	AAGTGTAGTTAAACTAGT	G	G
SAMN08005692	WGS-Cu41	D.btr1	G	C	T	G	G-	G	C	C	C	T	C	C	A	T	T	A	G	T	AAGTGTAGTTAAACTAGT	G	G
SAMN08005696	WGS-Cu45	D.btr1	G	C	T	G	G-	G	C	C	C	T	C	C	A	T	T	A	G	T	AAGTGTAGTTAAACTAGT	G	G
SAMN08005697	WGS-Cu46	D.btr1	G	C	T	G	G-	G	C	C	C	T	C	C	A	T	T	A	G	T	AAGTGTAGTTAAACTAGT	G	G
SAMN08005698	WGS-Cu47	D.btr1	G	C	T	G	G-	G	C	C	C	T	C	C	A	T	T	A	G	T	AAGTGTAGTTAAACTAGT	G	G
SAMN08005699	WGS-Cu48	D.btr1	G	C	T	G	G-	G	C	C	C	T	C	C	A	T	T	A	G	T	AAGTGTAGTTAAACTAGT	G	G
SAMN08005656	WGS-Cu5	D.btr1	G	C	T	G	G-	G	C	C	C	T	C	C	A	T	T	A	G	T	AAGTGTAGTTAAACTAGT	G	G
SAMN08005657	WGS-Cu6	D.btr1	G	C	T	G	G-	G	C	C	C	T	C	C	A	T	T	A	G	T	AAGTGTAGTTAAACTAGT	G	G
SAMN08005761	WGS-Qk37	D.btr1	G	C	T	G	G-	G	C	C	C	T	C	C	A	T	T	A	G	T	AAGTGTAGTTAAACTAGT	G	G
SAMN08005791	WGS-Qk67	D.btr1	G	C	T	G	G-	G	C	C	C	T	C	C	A	T	T	A	G	T	AAGTGTAGTTAAACTAGT	G	G
SAMN08005802	WGS-Qk78	D.btr1	G	C	T	G	G-	G	C	C	C	T	C	C	A	T	T	A	G	T	AAGTGTAGTTAAACTAGT	G	G
SAMN08005724	WGS-Tw10	D.btr1	G	C	T	G	G-	G	C	C	C	T	C	C	A	T	T	A	G	T	AAGTGTAGTTAAACTAGT	G	G
SAMN08005722	WGS-Tw8	D.btr1	G	C	T	G	G-	G	C	C	C	T	C	C	A	T	T	A	G	T	AAGTGTAGTTAAACTAGT	G	G
SAMN08005723	WGS-Tw9	D.btr1	G	C	T	G	G-	G	C	C	C	T	C	C	A	T	T	A	G	T	AAGTGTAGTTAAACTAGT	G	G
SAMN08005652	WGS-Hgy	D.Btr1	A	T	C	A	GC	A	T	G	T	G	G	G	T	C	C	T	A	G	A-----------------	C	A
SAMN08005708	WGS-Ld3	D.Btr1	A	T	C	A	GC	A	T	G	T	G	G	G	T	C	C	T	A	G	A-----------------	C	A
SAMN08005709	WGS-Ld4	D.Btr1	A	T	C	A	GC	A	T	G	T	G	G	G	T	C	C	T	A	G	A-----------------	C	A
SAMN08005710	WGS-Ld5	D.Btr1	A	T	C	A	GC	A	T	G	T	G	G	G	T	C	C	T	A	G	A-----------------	C	A
SAMN08005711	WGS-Ld6	D.Btr1	A	T	C	A	GC	A	T	G	T	G	G	G	T	C	C	T	A	G	A-----------------	C	A
SAMN08005712	WGS-Ld7	D.Btr1	A	T	C	A	GC	A	T	G	T	G	G	G	T	C	C	T	A	G	A-----------------	C	A
SAMN08005713	WGS-Ld8	D.Btr1	A	T	C	A	GC	A	T	G	T	G	G	G	T	C	C	T	A	G	A-----------------	C	A
SAMN08005714	WGS-Ld9	D.Btr1	A	T	C	A	GC	A	T	G	T	G	G	G	T	C	C	T	A	G	A-----------------	C	A
SAMN08005663	WGS-Cu12	D.Btr1	A	T	C	A	GC	A	T	G	T	G	G	G	T	C	C	T	A	G	A-----------------	C	A
Bowman	WGS-Cu2	D.Btr1	A	T	C	A	GC	A	T	G	T	G	G	G	T	C	C	T	A	G	A-----------------	C	A
SAMN08005673	WGS-Cu22	D.Btr1	A	T	C	A	GC	A	T	G	T	G	G	G	T	C	C	T	A	G	A-----------------	C	A
SAMN08005674	WGS-Cu23	D.Btr1	A	T	C	A	GC	A	T	G	T	G	G	G	T	C	C	T	A	G	A-----------------	C	A
SAMN08005684	WGS-Cu33	D.Btr1	A	T	C	A	GC	A	T	G	T	G	G	G	T	C	C	T	A	G	A-----------------	C	A
SAMN08005686	WGS-Cu35	D.Btr1	A	T	C	A	GC	A	T	G	T	G	G	G	T	C	C	T	A	G	A-----------------	C	A
Morex	WGS-Cu4	D.Btr1	A	T	C	A	GC	A	T	G	T	G	G	G	T	C	C	T	A	G	A-----------------	C	A
SAMN08005691	WGS-Cu40	D.Btr1	A	T	C	A	GC	A	T	G	T	G	G	G	T	C	C	T	A	G	A-----------------	C	A
SAMN08005693	WGS-Cu42	D.Btr1	A	T	C	A	GC	A	T	G	T	G	G	G	T	C	C	T	A	G	A-----------------	C	A
SAMN08005694	WGS-Cu43	D.Btr1	A	T	C	A	GC	A	T	G	T	G	G	G	T	C	C	T	A	G	A-----------------	C	A
SAMN08005695	WGS-Cu44	D.Btr1	A	T	C	A	GC	A	T	G	T	G	G	G	T	C	C	T	A	G	A-----------------	C	A
SAMN08005700	WGS-Cu49	D.Btr1	A	T	C	A	GC	A	T	G	T	G	G	G	T	C	C	T	A	G	A-----------------	C	A
SAMN08005701	WGS-Cu50	D.Btr1	A	T	C	A	GC	A	T	G	T	G	G	G	T	C	C	T	A	G	A-----------------	C	A
SAMN08005702	WGS-Cu51	D.Btr1	A	T	C	A	GC	A	T	G	T	G	G	G	T	C	C	T	A	G	A-----------------	C	A
SAMN08005703	WGS-Cu52	D.Btr1	A	T	C	A	GC	A	T	G	T	G	G	G	T	C	C	T	A	G	A-----------------	C	A
SAMN08005704	WGS-Cu53	D.Btr1	A	T	C	A	GC	A	T	G	T	G	G	G	T	C	C	T	A	G	A-----------------	C	A
SAMN08005705	WGS-Cu54	D.Btr1	A	T	C	A	GC	A	T	G	T	G	G	G	T	C	C	T	A	G	A-----------------	C	A
SAMN08005658	WGS-Cu7	D.Btr1	A	T	C	A	GC	A	T	G	T	G	G	G	T	C	C	T	A	G	A-----------------	C	A
SAMN08005659	WGS-Cu8	D.Btr1	A	T	C	A	GC	A	T	G	T	G	G	G	T	C	C	T	A	G	A-----------------	C	A
SAMN08005660	WGS-Cu9	D.Btr1	A	T	C	A	GC	A	T	G	T	G	G	G	T	C	C	T	A	G	A-----------------	C	A
SAMN08005733	WGS-Qk9	D.Btr1	A	T	C	A	GC	A	T	G	T	G	G	G	T	C	C	T	A	G	A-----------------	C	A
SAMN08005823	WGS-Qk99	D.Btr1	A	T	C	A	GC	A	T	G	T	G	G	G	T	C	C	T	A	G	A-----------------	C	A
SAMN08005734	WGS-Qk10	D.Btr1	A	T	C	A	GC	A	T	G	T	G	G	G	T	C	C	T	A	G	A-----------------	C	A
SAMN08005735	WGS-Qk11	D.Btr1	A	T	C	A	GC	A	T	G	T	G	G	G	T	C	C	T	A	G	A-----------------	C	A
SAMN08005736	WGS-Qk12	D.Btr1	A	T	C	A	GC	A	T	G	T	G	G	G	T	C	C	T	A	G	A-----------------	C	A
SAMN08005737	WGS-Qk13	D.Btr1	A	T	C	A	GC	A	T	G	T	G	G	G	T	C	C	T	A	G	A-----------------	C	A
SAMN08005738	WGS-Qk14	D.Btr1	A	T	C	A	GC	A	T	G	T	G	G	G	T	C	C	T	A	G	A-----------------	C	A
SAMN08005739	WGS-Qk15	D.Btr1	A	T	C	A	GC	A	T	G	T	G	G	G	T	C	C	T	A	G	A-----------------	C	A
SAMN08005740	WGS-Qk16	D.Btr1	A	T	C	A	GC	A	T	G	T	G	G	G	T	C	C	T	A	G	A-----------------	C	A
SAMN08005741	WGS-Qk17	D.Btr1	A	T	C	A	GC	A	T	G	T	G	G	G	T	C	C	T	A	G	A-----------------	C	A
SAMN08005742	WGS-Qk18	D.Btr1	A	T	C	A	GC	A	T	G	T	G	G	G	T	C	C	T	A	G	A-----------------	C	A
SAMN08005725	WGS-Qk1	D.Btr1	A	T	C	A	GC	A	T	G	T	G	G	G	T	C	C	T	A	G	A-----------------	C	A
SAMN08005743	WGS-Qk19	D.Btr1	A	T	C	A	GC	A	T	G	T	G	G	G	T	C	C	T	A	G	A-----------------	C	A
SAMN08005744	WGS-Qk20	D.Btr1	A	T	C	A	GC	A	T	G	T	G	G	G	T	C	C	T	A	G	A-----------------	C	A
SAMN08005745	WGS-Qk21	D.Btr1	A	T	C	A	GC	A	T	G	T	G	G	G	T	C	C	T	A	G	A-----------------	C	A
SAMN08005746	WGS-Qk22	D.Btr1	A	T	C	A	GC	A	T	G	T	G	G	G	T	C	C	T	A	G	A-----------------	C	A
SAMN08005747	WGS-Qk23	D.Btr1	A	T	C	A	GC	A	T	G	T	G	G	G	T	C	C	T	A	G	A-----------------	C	A
SAMN08005748	WGS-Qk24	D.Btr1	A	T	C	A	GC	A	T	G	T	G	G	G	T	C	C	T	A	G	A-----------------	C	A
SAMN08005749	WGS-Qk25	D.Btr1	A	T	C	A	GC	A	T	G	T	G	G	G	T	C	C	T	A	G	A-----------------	C	A
SAMN08005750	WGS-Qk26	D.Btr1	A	T	C	A	GC	A	T	G	T	G	G	G	T	C	C	T	A	G	A-----------------	C	A
SAMN08005752	WGS-Qk28	D.Btr1	A	T	C	A	GC	A	T	G	T	G	G	G	T	C	C	T	A	G	A-----------------	C	A
SAMN08005726	WGS-Qk2	D.Btr1	A	T	C	A	GC	A	T	G	T	G	G	G	T	C	C	T	A	G	A-----------------	C	A
SAMN08005753	WGS-Qk29	D.Btr1	A	T	C	A	GC	A	T	G	T	G	G	G	T	C	C	T	A	G	A-----------------	C	A
SAMN08005754	WGS-Qk30	D.Btr1	A	T	C	A	GC	A	T	G	T	G	G	G	T	C	C	T	A	G	A-----------------	C	A
SAMN08005755	WGS-Qk31	D.Btr1	A	T	C	A	GC	A	T	G	T	G	G	G	T	C	C	T	A	G	A-----------------	C	A
SAMN08005756	WGS-Qk32	D.Btr1	A	T	C	A	GC	A	T	G	T	G	G	G	T	C	C	T	A	G	A-----------------	C	A
SAMN08005757	WGS-Qk33	D.Btr1	A	T	C	A	GC	A	T	G	T	G	G	G	T	C	C	T	A	G	A-----------------	C	A
SAMN08005758	WGS-Qk34	D.Btr1	A	T	C	A	GC	A	T	G	T	G	G	G	T	C	C	T	A	G	A-----------------	C	A
SAMN08005759	WGS-Qk35	D.Btr1	A	T	C	A	GC	A	T	G	T	G	G	G	T	C	C	T	A	G	A-----------------	C	A
SAMN08005760	WGS-Qk36	D.Btr1	A	T	C	A	GC	A	T	G	T	G	G	G	T	C	C	T	A	G	A-----------------	C	A
SAMN08005762	WGS-Qk38	D.Btr1	A	T	C	A	GC	A	T	G	T	G	G	G	T	C	C	T	A	G	A-----------------	C	A
SAMN08005727	WGS-Qk3	D.Btr1	A	T	C	A	GC	A	T	G	T	G	G	G	T	C	C	T	A	G	A-----------------	C	A
SAMN08005763	WGS-Qk39	D.Btr1	A	T	C	A	GC	A	T	G	T	G	G	G	T	C	C	T	A	G	A-----------------	C	A
SAMN08005764	WGS-Qk40	D.Btr1	A	T	C	A	GC	A	T	G	T	G	G	G	T	C	C	T	A	G	A-----------------	C	A
SAMN08005765	WGS-Qk41	D.Btr1	A	T	C	A	GC	A	T	G	T	G	G	G	T	C	C	T	A	G	A-----------------	C	A
SAMN08005766	WGS-Qk42	D.Btr1	A	T	C	A	GC	A	T	G	T	G	G	G	T	C	C	T	A	G	A-----------------	C	A
SAMN08005767	WGS-Qk43	D.Btr1	A	T	C	A	GC	A	T	G	T	G	G	G	T	C	C	T	A	G	A-----------------	C	A
SAMN08005768	WGS-Qk44	D.Btr1	A	T	C	A	GC	A	T	G	T	G	G	G	T	C	C	T	A	G	A-----------------	C	A
SAMN08005769	WGS-Qk45	D.Btr1	A	T	C	A	GC	A	T	G	T	G	G	G	T	C	C	T	A	G	A-----------------	C	A
SAMN08005770	WGS-Qk46	D.Btr1	A	T	C	A	GC	A	T	G	T	G	G	G	T	C	C	T	A	G	A-----------------	C	A
SAMN08005771	WGS-Qk47	D.Btr1	A	T	C	A	GC	A	T	G	T	G	G	G	T	C	C	T	A	G	A-----------------	C	A
SAMN08005772	WGS-Qk48	D.Btr1	A	T	C	A	GC	A	T	G	T	G	G	G	T	C	C	T	A	G	A-----------------	C	A
SAMN08005728	WGS-Qk4	D.Btr1	A	T	C	A	GC	A	T	G	T	G	G	G	T	C	C	T	A	G	A-----------------	C	A
SAMN08005773	WGS-Qk49	D.Btr1	A	T	C	A	GC	A	T	G	T	G	G	G	T	C	C	T	A	G	A-----------------	C	A
SAMN08005774	WGS-Qk50	D.Btr1	A	T	C	A	GC	A	T	G	T	G	G	G	T	C	C	T	A	G	A-----------------	C	A
SAMN08005775	WGS-Qk51	D.Btr1	A	T	C	A	GC	A	T	G	T	G	G	G	T	C	C	T	A	G	A-----------------	C	A
SAMN08005776	WGS-Qk52	D.Btr1	A	T	C	A	GC	A	T	G	T	G	G	G	T	C	C	T	A	G	A-----------------	C	A
SAMN08005777	WGS-Qk53	D.Btr1	A	T	C	A	GC	A	T	G	T	G	G	G	T	C	C	T	A	G	A-----------------	C	A
SAMN08005779	WGS-Qk55	D.Btr1	A	T	C	A	GC	A	T	G	T	G	G	G	T	C	C	T	A	G	A-----------------	C	A
SAMN08005780	WGS-Qk56	D.Btr1	A	T	C	A	GC	A	T	G	T	G	G	G	T	C	C	T	A	G	A-----------------	C	A
SAMN08005781	WGS-Qk57	D.Btr1	A	T	C	A	GC	A	T	G	T	G	G	G	T	C	C	T	A	G	A-----------------	C	A
SAMN08005782	WGS-Qk58	D.Btr1	A	T	C	A	GC	A	T	G	T	G	G	G	T	C	C	T	A	G	A-----------------	C	A
SAMN08005729	WGS-Qk5	D.Btr1	A	T	C	A	GC	A	T	G	T	G	G	G	T	C	C	T	A	G	A-----------------	C	A
SAMN08005783	WGS-Qk59	D.Btr1	A	T	C	A	GC	A	T	G	T	G	G	G	T	C	C	T	A	G	A-----------------	C	A
SAMN08005784	WGS-Qk60	D.Btr1	A	T	C	A	GC	A	T	G	T	G	G	G	T	C	C	T	A	G	A-----------------	C	A
SAMN08005785	WGS-Qk61	D.Btr1	A	T	C	A	GC	A	T	G	T	G	G	G	T	C	C	T	A	G	A-----------------	C	A
SAMN08005786	WGS-Qk62	D.Btr1	A	T	C	A	GC	A	T	G	T	G	G	G	T	C	C	T	A	G	A-----------------	C	A
SAMN08005787	WGS-Qk63	D.Btr1	A	T	C	A	GC	A	T	G	T	G	G	G	T	C	C	T	A	G	A-----------------	C	A
SAMN08005788	WGS-Qk64	D.Btr1	A	T	C	A	GC	A	T	G	T	G	G	G	T	C	C	T	A	G	A-----------------	C	A
SAMN08005789	WGS-Qk65	D.Btr1	A	T	C	A	GC	A	T	G	T	G	G	G	T	C	C	T	A	G	A-----------------	C	A
SAMN08005790	WGS-Qk66	D.Btr1	A	T	C	A	GC	A	T	G	T	G	G	G	T	C	C	T	A	G	A-----------------	C	A
SAMN08005792	WGS-Qk68	D.Btr1	A	T	C	A	GC	A	T	G	T	G	G	G	T	C	C	T	A	G	A-----------------	C	A
SAMN08005730	WGS-Qk6	D.Btr1	A	T	C	A	GC	A	T	G	T	G	G	G	T	C	C	T	A	G	A-----------------	C	A
SAMN08005795	WGS-Qk71	D.Btr1	A	T	C	A	GC	A	T	G	T	G	G	G	T	C	C	T	A	G	A-----------------	C	A
SAMN08005796	WGS-Qk72	D.Btr1	A	T	C	A	GC	A	T	G	T	G	G	G	T	C	C	T	A	G	A-----------------	C	A
SAMN08005797	WGS-Qk73	D.Btr1	A	T	C	A	GC	A	T	G	T	G	G	G	T	C	C	T	A	G	A-----------------	C	A
SAMN08005798	WGS-Qk74	D.Btr1	A	T	C	A	GC	A	T	G	T	G	G	G	T	C	C	T	A	G	A-----------------	C	A
SAMN08005799	WGS-Qk75	D.Btr1	A	T	C	A	GC	A	T	G	T	G	G	G	T	C	C	T	A	G	A-----------------	C	A
SAMN08005800	WGS-Qk76	D.Btr1	A	T	C	A	GC	A	T	G	T	G	G	G	T	C	C	T	A	G	A-----------------	C	A
SAMN08005801	WGS-Qk77	D.Btr1	A	T	C	A	GC	A	T	G	T	G	G	G	T	C	C	T	A	G	A-----------------	C	A
SAMN08005731	WGS-Qk7	D.Btr1	A	T	C	A	GC	A	T	G	T	G	G	G	T	C	C	T	A	G	A-----------------	C	A
SAMN08005803	WGS-Qk79	D.Btr1	A	T	C	A	GC	A	T	G	T	G	G	G	T	C	C	T	A	G	A-----------------	C	A
SAMN08005804	WGS-Qk80	D.Btr1	A	T	C	A	GC	A	T	G	T	G	G	G	T	C	C	T	A	G	A-----------------	C	A
SAMN08005805	WGS-Qk81	D.Btr1	A	T	C	A	GC	A	T	G	T	G	G	G	T	C	C	T	A	G	A-----------------	C	A
SAMN08005806	WGS-Qk82	D.Btr1	A	T	C	A	GC	A	T	G	T	G	G	G	T	C	C	T	A	G	A-----------------	C	A
SAMN08005807	WGS-Qk83	D.Btr1	A	T	C	A	GC	A	T	G	T	G	G	G	T	C	C	T	A	G	A-----------------	C	A
SAMN08005808	WGS-Qk84	D.Btr1	A	T	C	A	GC	A	T	G	T	G	G	G	T	C	C	T	A	G	A-----------------	C	A
SAMN08005809	WGS-Qk85	D.Btr1	A	T	C	A	GC	A	T	G	T	G	G	G	T	C	C	T	A	G	A-----------------	C	A
SAMN08005810	WGS-Qk86	D.Btr1	A	T	C	A	GC	A	T	G	T	G	G	G	T	C	C	T	A	G	A-----------------	C	A
SAMN08005811	WGS-Qk87	D.Btr1	A	T	C	A	GC	A	T	G	T	G	G	G	T	C	C	T	A	G	A-----------------	C	A
SAMN08005812	WGS-Qk88	D.Btr1	A	T	C	A	GC	A	T	G	T	G	G	G	T	C	C	T	A	G	A-----------------	C	A
SAMN08005732	WGS-Qk8	D.Btr1	A	T	C	A	GC	A	T	G	T	G	G	G	T	C	C	T	A	G	A-----------------	C	A
SAMN08005813	WGS-Qk89	D.Btr1	A	T	C	A	GC	A	T	G	T	G	G	G	T	C	C	T	A	G	A-----------------	C	A
SAMN08005814	WGS-Qk90	D.Btr1	A	T	C	A	GC	A	T	G	T	G	G	G	T	C	C	T	A	G	A-----------------	C	A
SAMN08005815	WGS-Qk91	D.Btr1	A	T	C	A	GC	A	T	G	T	G	G	G	T	C	C	T	A	G	A-----------------	C	A
SAMN08005816	WGS-Qk92	D.Btr1	A	T	C	A	GC	A	T	G	T	G	G	G	T	C	C	T	A	G	A-----------------	C	A
SAMN08005817	WGS-Qk93	D.Btr1	A	T	C	A	GC	A	T	G	T	G	G	G	T	C	C	T	A	G	A-----------------	C	A
SAMN08005818	WGS-Qk94	D.Btr1	A	T	C	A	GC	A	T	G	T	G	G	G	T	C	C	T	A	G	A-----------------	C	A
SAMN08005819	WGS-Qk95	D.Btr1	A	T	C	A	GC	A	T	G	T	G	G	G	T	C	C	T	A	G	A-----------------	C	A
SAMN08005820	WGS-Qk96	D.Btr1	A	T	C	A	GC	A	T	G	T	G	G	G	T	C	C	T	A	G	A-----------------	C	A
SAMN08005821	WGS-Qk97	D.Btr1	A	T	C	A	GC	A	T	G	T	G	G	G	T	C	C	T	A	G	A-----------------	C	A
SAMN08005822	WGS-Qk98	D.Btr1	A	T	C	A	GC	A	T	G	T	G	G	G	T	C	C	T	A	G	A-----------------	C	A
SAMN08005715	WGS-Tw1	D.Btr1	A	T	C	A	GC	A	T	G	T	G	G	G	T	C	C	T	A	G	A-----------------	C	A
SAMN08005716	WGS-Tw2	D.Btr1	A	T	C	A	GC	A	T	G	T	G	G	G	T	C	C	T	A	G	A-----------------	C	A
SAMN08005717	WGS-Tw3	D.Btr1	A	T	C	A	GC	A	T	G	T	G	G	G	T	C	C	T	A	G	A-----------------	C	A
SAMN08005719	WGS-Tw5	D.Btr1	A	T	C	A	GC	A	T	G	T	G	G	G	T	C	C	T	A	G	A-----------------	C	A
SAMN08005720	WGS-Tw6	D.Btr1	A	T	C	A	GC	A	T	G	T	G	G	G	T	C	C	T	A	G	A-----------------	C	A
SAMN08005778	WGS-Qk54	D.Btr1.R	G	C	T	A	GC	A	T	G	T	G	G	G	T	C	C	T	A	G	A-----------------	C	A
SAMN08005718	WGS-Tw4	D.Btr1.R	G	C	T	A	GC	A	T	G	T	G	G	G	T	C	C	T	A	G	A-----------------	C	A
SAMN08005721	WGS-Tw7	D.Btr1.R	G	C	T	A	GC	A	T	G	T	G	G	G	T	C	C	T	A	G	A-----------------	C	A
SAMN08005661	WGS-Cu10	heterozygous calls	G	C	T	G	G-	G	C	C	C	K	S	S	W	T	T	A	G	T	AAGTGTAGTTAAACTAGT	G	G
SAMN08005662	WGS-Cu11	heterozygous calls	A	T	C	A	GC	R	Y	G	Y	K	S	S	W	C	Y	W	R	K	AAGTGTAGTTAAACTAGT/A-----------------	S	R
SAMN08005664	WGS-Cu13	heterozygous calls	-	T	C	A	GC/G-	A	T	S	Y	K	S	S	T	Y	Y	W	A	G	A-----------------	S	R
SAMN08005670	WGS-Cu19	heterozygous calls	-	T	Y	G	GC/G-	R	Y	S	Y	K	S	S	W	Y	Y	W	R	K	AAGTGTAGTTAAACTAGT/A-----------------	S	R
SAMN08005681	WGS-Cu30	heterozygous calls	-	-	T	G	G-	G	C	S	Y	T	C	C	A	T	T	A	G	T	AAGTGTAGTTAAACTAGT/A-----------------	G	R
SAMN08005751	WGS-Qk27	heterozygous calls	A	T	Y	R	GC/G-	R	Y	S	Y	K	S	S	W	Y	Y	W	R	K	AAGTGTAGTTAAACTAGT/A-----------------	S	R
SAMN08005793	WGS-Qk69	heterozygous calls	-	T	Y	A	GC/G-	R	Y	S	Y	K	S	S	W	Y	Y	W	R	K	AAGTGTAGTTAAACTAGT/A-----------------	S	R
SAMN08005794	WGS-Qk70	heterozygous calls	A	T	C	A	GC/G-	A	Y	S	Y	K	S	S	W	Y	Y	W	R	K	AAGTGTAGTTAAACTAGT/A-----------------	S	R
* W.Btr1: Btr1 allele of wild barley
* D.Btr1: Btr1 allele of domesticated barley
* D.btr1: btr1 allele of domesticated barley
* D.Btr1.R: new Btr1 haplotype of domesticated barley by recombination
