# Supplementary material for: Origin and evolution of qingke barley in Tibet
Source: Nat Commun. 2018 Dec 21;9:5433. doi: 10.1038/s41467-018-07920-5 (PMC6303313; doi:10.1038/s41467-018-07920-5)
Supplement: Supplementary file 8 — Supplementary Data 5 [file 41467_2018_7920_MOESM8_ESM.xlsx]

## Sheet: Sheet1
The btr2 haplotype of 177 WGS barley samples
sample		type								CDS region
wild barley (gi|914342917)		Btr2	962	1004	1023	1116	1276	1473	1521	2076	2814	2830	2831	2992	3108	3265	3268	3273	3301	3320	3331	3338	3353	3377	3433	3439	3456	3461	3503	3860	3876	3951	4004	4143	4200	4213	4250	4252	4274	4395	4443	4467	4487	4531	4550
			C	G	C	G	G	T	C	GGCAACGTCTTC	G-	A	G	C-	T	G	C	T	T	G-	G	A	G	G	C	G	C	G	C	C	C	C	G	G	C	G	G	G	G	C	G	C	G	C	G
Hsp	WGS-Hsp1	W.Btr2	C	G	C	G	G	T	C	GGCAACGTCTTC	GT	A	G	CG	T	G	G	T	G	GT	G	A	G	G	C	G	C	G	C	C	C	C	G	G	C	G	A	A	G	C	G	C	G	C	G
SAMN08005653	WGS-Hsp2	W.Btr2	C	G	C	G	G	T	C	GGCAACGTCTTC	G-	A	G	CG	T	G	G	T	G	GT	G	A	G	G	C	G	C	G	C	C	C	C	G	G	C	G	A	A	G	C	G	C	G	C	G
SAMN08005654	WGS-Hsp3	W.Btr2	C	G	C	G	G	T	C	GGCAACGTCTTC	G-	A	G	CG	T	G	G	T	G	GT	G	A	G	G	C	G	C	G	C	C	C	C	G	G	C	G	G	G	G	C	G	C	G	C	G
SAMN08005655	WGS-Htr	W.Btr2	C	G	C	G	G	T	C	GGCAACGTCTTC	G-	A	G	CG	T	G	G	T	G	GT	G	A	G	G	C	G	C	G	C	C	C	C	G	G	C	G	G	G	G	C	G	C	G	C	G
SAMN08005706	WGS-Ld1	D.Btr2	T	A	C	G	A	C	T	GGCAACGTCTTC	G-	T	T	C-	T	A	G	T	G	G-	G	G	A	A	T	A	A	G	T	G	C	T	A	C	A	G	A	A	A	C	C	T	A	T	A
SAMN08005707	WGS-Ld2	D.Btr2	T	A	C	G	A	C	T	GGCAACGTCTTC	G-	T	T	C-	T	A	G	T	G	G-	G	G	A	A	T	A	A	G	T	G	C	T	A	C	A	G	A	A	A	C	C	T	A	T	A
SAMN08005661	WGS-Cu10	D.Btr2	T	A	C	G	A	C	T	GGCAACGTCTTC	G-	T	T	C-	T	A	G	T	G	G-	G	G	A	A	T	A	A	G	T	G	C	T	A	C	A	G	A	A	A	C	C	T	A	T	A
SAMN08005665	WGS-Cu14	D.Btr2	T	A	C	G	A	C	T	GGCAACGTCTTC	G-	T	T	C-	T	A	G	T	G	G-	G	G	A	A	T	A	A	G	T	G	C	T	A	C	A	G	A	A	A	C	C	T	A	T	A
SAMN08005666	WGS-Cu15	D.Btr2	T	A	C	G	A	C	T	GGCAACGTCTTC	G-	T	T	C-	T	A	G	T	G	G-	G	G	A	A	T	A	A	G	T	G	C	T	A	C	A	G	A	A	A	C	C	T	A	T	A
SAMN08005667	WGS-Cu16	D.Btr2	T	A	C	G	A	C	T	GGCAACGTCTTC	G-	T	T	C-	T	A	G	T	G	G-	G	G	A	A	T	A	A	G	T	G	C	T	A	C	A	G	A	A	A	C	C	T	A	T	A
SAMN08005668	WGS-Cu17	D.Btr2	T	A	C	G	A	C	T	GGCAACGTCTTC	G-	T	T	C-	T	A	G	T	G	G-	G	G	A	A	T	A	A	G	T	G	C	T	A	C	A	G	A	A	A	C	C	T	A	T	A
SAMN08005669	WGS-Cu18	D.Btr2	T	A	C	G	A	C	T	GGCAACGTCTTC	G-	T	T	C-	T	A	G	T	G	G-	G	G	A	A	T	A	A	G	T	G	C	T	A	C	A	G	A	A	A	C	C	T	A	T	A
SAMN08005671	WGS-Cu20	D.Btr2	T	A	C	G	A	C	T	GGCAACGTCTTC	G-	T	T	C-	T	A	G	T	G	G-	G	G	A	A	T	A	A	G	T	G	C	T	A	C	A	G	A	A	A	C	C	T	A	T	A
SAMN08005672	WGS-Cu21	D.Btr2	T	A	C	G	A	C	T	GGCAACGTCTTC	G-	T	T	C-	T	A	G	T	G	G-	G	G	A	A	T	A	A	G	T	G	C	T	A	C	A	G	A	A	A	C	C	T	A	T	A
SAMN08005675	WGS-Cu24	D.Btr2	T	A	C	G	A	C	T	GGCAACGTCTTC	G-	T	T	C-	T	A	G	T	G	G-	G	G	A	A	T	A	A	G	T	G	C	T	A	C	A	G	A	A	A	C	C	T	A	T	A
SAMN08005677	WGS-Cu26	D.Btr2	T	A	C	G	A	C	T	GGCAACGTCTTC	G-	T	T	C-	T	A	G	T	G	G-	G	G	A	A	T	A	A	G	T	G	C	T	A	C	A	G	A	A	A	C	C	T	A	T	A
SAMN08005678	WGS-Cu27	D.Btr2	T	A	C	G	A	C	T	GGCAACGTCTTC	G-	T	T	C-	T	A	G	T	G	G-	G	G	A	A	T	A	A	G	T	G	C	T	A	C	A	G	A	A	A	C	C	T	A	T	A
SAMN08005679	WGS-Cu28	D.Btr2	T	A	C	G	A	C	T	GGCAACGTCTTC	G-	T	T	C-	T	A	G	T	G	G-	G	G	A	A	T	A	A	G	T	G	C	T	A	C	A	G	A	A	A	C	C	T	A	T	A
SAMN08005680	WGS-Cu29	D.Btr2	T	A	C	G	A	C	T	GGCAACGTCTTC	G-	T	T	C-	T	A	G	T	G	G-	G	G	A	A	T	A	A	G	T	G	C	T	A	C	A	G	A	A	A	C	C	T	A	T	A
Igri	WGS-Cu3	D.Btr2	T	A	C	G	A	C	T	GGCAACGTCTTC	G-	T	T	C-	T	A	G	T	G	G-	G	G	A	A	T	A	A	G	T	G	C	T	A	C	A	G	A	A	A	C	C	T	A	T	A
SAMN08005683	WGS-Cu32	D.Btr2	T	A	C	G	A	C	T	GGCAACGTCTTC	G-	T	T	C-	T	A	G	T	G	G-	G	G	A	A	T	A	A	G	T	G	C	T	A	C	A	G	A	A	A	C	C	T	A	T	A
SAMN08005685	WGS-Cu34	D.Btr2	T	A	C	G	A	C	T	GGCAACGTCTTC	G-	T	T	C-	T	A	G	T	G	G-	G	G	A	A	T	A	A	G	T	G	C	T	A	C	A	G	A	A	A	C	C	T	A	T	A
SAMN08005687	WGS-Cu36	D.Btr2	T	A	C	G	A	C	T	GGCAACGTCTTC	G-	T	T	C-	T	A	G	T	G	G-	G	G	A	A	T	A	A	G	T	G	C	T	A	C	A	G	A	A	A	C	C	T	A	T	A
SAMN08005688	WGS-Cu37	D.Btr2	T	A	C	G	A	C	T	GGCAACGTCTTC	G-	T	T	C-	T	A	G	T	G	G-	G	G	A	A	T	A	A	G	T	G	C	T	A	C	A	G	A	A	A	C	C	T	A	T	A
SAMN08005689	WGS-Cu38	D.Btr2	T	A	C	G	A	C	T	GGCAACGTCTTC	G-	T	T	C-	T	A	G	T	G	G-	G	G	A	A	T	A	A	G	T	G	C	T	A	C	A	G	A	A	A	C	C	T	A	T	A
SAMN08005690	WGS-Cu39	D.Btr2	T	A	C	G	A	C	T	GGCAACGTCTTC	G-	T	T	C-	T	A	G	T	G	G-	G	G	A	A	T	A	A	G	T	G	C	T	A	C	A	G	A	A	A	C	C	T	A	T	A
SAMN08005692	WGS-Cu41	D.Btr2	T	A	C	G	A	C	T	GGCAACGTCTTC	G-	T	T	C-	T	A	G	T	G	G-	G	G	A	A	T	A	A	G	T	G	C	T	A	C	A	G	A	A	A	C	C	T	A	T	A
SAMN08005696	WGS-Cu45	D.Btr2	T	A	C	G	A	C	T	GGCAACGTCTTC	G-	T	T	C-	T	A	G	T	G	G-	G	G	A	A	T	A	A	G	T	G	C	T	A	C	A	G	A	A	A	C	C	T	A	T	A
SAMN08005697	WGS-Cu46	D.Btr2	T	A	C	G	A	C	T	GGCAACGTCTTC	G-	T	T	C-	T	A	G	T	G	G-	G	G	A	A	T	A	A	G	T	G	C	T	A	C	A	G	A	A	A	C	C	T	A	T	A
SAMN08005698	WGS-Cu47	D.Btr2	T	A	C	G	A	C	T	GGCAACGTCTTC	G-	T	T	C-	T	A	G	T	G	G-	G	G	A	A	T	A	A	G	T	G	C	T	A	C	A	G	A	A	A	C	C	T	A	T	A
SAMN08005699	WGS-Cu48	D.Btr2	T	A	C	G	A	C	T	GGCAACGTCTTC	G-	T	T	C-	T	A	G	T	G	G-	G	G	A	A	T	A	A	G	T	G	C	T	A	C	A	G	A	A	A	C	C	T	A	T	A
SAMN08005656	WGS-Cu5	D.Btr2	T	A	C	G	A	C	T	GGCAACGTCTTC	G-	T	T	C-	T	A	G	T	G	G-	G	G	A	A	T	A	A	G	T	G	C	T	A	C	A	G	A	A	A	C	C	T	A	T	A
SAMN08005657	WGS-Cu6	D.Btr2	T	A	C	G	A	C	T	GGCAACGTCTTC	G-	T	T	C-	T	A	G	T	G	G-	G	G	A	A	T	A	A	G	T	G	C	T	A	C	A	G	A	A	A	C	C	T	A	T	A
SAMN08005761	WGS-Qk37	D.Btr2	T	A	C	G	A	C	T	GGCAACGTCTTC	G-	T	T	C-	T	A	G	T	G	G-	G	G	A	A	T	A	A	G	T	G	C	T	A	C	A	G	A	A	A	C	C	T	A	T	A
SAMN08005778	WGS-Qk54	D.Btr2	T	A	C	G	A	C	T	GGCAACGTCTTC	G-	T	T	C-	T	A	G	T	G	G-	G	G	A	A	T	A	A	G	T	G	C	T	A	C	A	G	A	A	A	C	C	T	A	T	A
SAMN08005779	WGS-Qk55	D.Btr2	T	A	C	G	A	C	T	GGCAACGTCTTC	G-	T	T	C-	T	A	G	T	G	G-	G	G	A	A	T	A	A	G	T	G	C	T	A	C	A	G	A	A	A	C	C	T	A	T	A
SAMN08005791	WGS-Qk67	D.Btr2	T	A	C	G	A	C	T	GGCAACGTCTTC	G-	T	T	C-	T	A	G	T	G	G-	G	G	A	A	T	A	A	G	T	G	C	T	A	C	A	G	A	A	A	C	C	T	A	T	A
SAMN08005794	WGS-Qk70	D.Btr2	T	A	C	G	A	C	T	GGCAACGTCTTC	G-	T	T	C-	T	A	G	T	G	G-	G	G	A	A	T	A	A	G	T	G	C	T	A	C	A	G	A	A	A	C	C	T	A	T	A
SAMN08005802	WGS-Qk78	D.Btr2	T	A	C	G	A	C	T	GGCAACGTCTTC	G-	T	T	C-	T	A	G	T	G	G-	G	G	A	A	T	A	A	G	T	G	C	T	A	C	A	G	A	A	A	C	C	T	A	T	A
SAMN08005724	WGS-Tw10	D.Btr2	T	A	C	G	A	C	T	GGCAACGTCTTC	G-	T	T	C-	T	A	G	T	G	G-	G	G	A	A	T	A	A	G	T	G	C	T	A	C	A	G	A	A	A	C	C	T	A	T	A
SAMN08005718	WGS-Tw4	D.Btr2	T	A	C	G	A	C	T	GGCAACGTCTTC	G-	T	T	C-	T	A	G	T	G	G-	G	G	A	A	T	A	A	G	T	G	C	T	A	C	A	G	A	A	A	C	C	T	A	T	A
SAMN08005720	WGS-Tw6	D.Btr2	T	A	C	G	A	C	T	GGCAACGTCTTC	G-	T	T	C-	T	A	G	T	G	G-	G	G	A	A	T	A	A	G	T	G	C	T	A	C	A	G	A	A	A	C	C	T	A	T	A
SAMN08005721	WGS-Tw7	D.Btr2	T	A	C	G	A	C	T	GGCAACGTCTTC	G-	T	T	C-	T	A	G	T	G	G-	G	G	A	A	T	A	A	G	T	G	C	T	A	C	A	G	A	A	A	C	C	T	A	T	A
SAMN08005722	WGS-Tw8	D.Btr2	T	A	C	G	A	C	T	GGCAACGTCTTC	G-	T	T	C-	T	A	G	T	G	G-	G	G	A	A	T	A	A	G	T	G	C	T	A	C	A	G	A	A	A	C	C	T	A	T	A
SAMN08005723	WGS-Tw9	D.Btr2	T	A	C	G	A	C	T	GGCAACGTCTTC	G-	T	T	C-	T	A	G	T	G	G-	G	G	A	A	T	A	A	G	T	G	C	T	A	C	A	G	A	A	A	C	C	T	A	T	A
SAMN08005652	WGS-Hgy	D.btr2	C	G	T	C	G	T	C	G-----------	GT	A	G	CG	G	G	C	A	T	GT	A	A	G	G	C	G	C	A	C	C	G	C	G	G	C	T	G	G	G	T	G	C	G	C	G
SAMN08005708	WGS-Ld3	D.btr2	C	G	T	C	G	T	C	G-----------	GT	A	G	CG	G	G	C	A	T	GT	A	A	G	G	C	G	C	A	C	C	G	C	G	G	C	T	G	G	G	T	G	C	G	C	G
SAMN08005710	WGS-Ld5	D.btr2	C	G	T	C	G	T	C	G-----------	GT	A	G	CG	G	G	C	A	T	GT	A	A	G	G	C	G	C	A	C	C	G	C	G	G	C	T	G	G	G	T	G	C	G	C	G
SAMN08005711	WGS-Ld6	D.btr2	C	G	T	C	G	T	C	G-----------	GT	A	G	CG	G	G	C	A	T	GT	A	A	G	G	C	G	C	A	C	C	G	C	G	G	C	T	G	G	G	T	G	C	G	C	G
SAMN08005712	WGS-Ld7	D.btr2	C	G	T	C	G	T	C	G-----------	GT	A	G	CG	G	G	C	A	T	GT	A	A	G	G	C	G	C	A	C	C	G	C	G	G	C	T	G	G	G	T	G	C	G	C	G
SAMN08005713	WGS-Ld8	D.btr2	C	G	T	C	G	T	C	G-----------	GT	A	G	CG	G	G	C	A	T	GT	A	A	G	G	C	G	C	A	C	C	G	C	G	G	C	T	G	G	G	T	G	C	G	C	G
SAMN08005714	WGS-Ld9	D.btr2	C	G	T	C	G	T	C	G-----------	GT	A	G	CG	G	G	C	A	T	GT	A	A	G	G	C	G	C	A	C	C	G	C	G	G	C	T	G	G	G	T	G	C	G	C	G
Bowman	WGS-Cu2	D.btr2	C	G	T	C	G	T	C	G-----------	GT	A	G	CG	G	G	C	A	T	GT	A	A	G	G	C	G	C	A	C	C	G	C	G	G	C	T	G	G	G	T	G	C	G	C	G
SAMN08005673	WGS-Cu22	D.btr2	C	G	T	C	G	T	C	G-----------	GT	A	G	CG	G	G	C	A	T	GT	A	A	G	G	C	G	C	A	C	C	G	C	G	G	C	T	G	G	G	T	G	C	G	C	G
SAMN08005674	WGS-Cu23	D.btr2	C	G	T	C	G	T	C	G-----------	GT	A	G	CG	G	G	C	A	T	GT	A	A	G	G	C	G	C	A	C	C	G	C	G	G	C	T	G	G	G	T	G	C	G	C	G
SAMN08005684	WGS-Cu33	D.btr2	C	G	T	C	G	T	C	G-----------	GT	A	G	CG	G	G	C	A	T	GT	A	A	G	G	C	G	C	A	C	C	G	C	G	G	C	T	G	G	G	T	G	C	G	C	G
SAMN08005686	WGS-Cu35	D.btr2	C	G	T	C	G	T	C	G-----------	GT	A	G	CG	G	G	C	A	T	GT	A	A	G	G	C	G	C	A	C	C	G	C	G	G	C	T	G	G	G	T	G	C	G	C	G
Morex	WGS-Cu4	D.btr2	C	G	T	C	G	T	C	G-----------	GT	A	G	CG	G	G	C	A	T	GT	A	A	G	G	C	G	C	A	C	C	G	C	G	G	C	T	G	G	G	T	G	C	G	C	G
SAMN08005691	WGS-Cu40	D.btr2	C	G	T	C	G	T	C	G-----------	GT	A	G	CG	G	G	C	A	T	GT	A	A	G	G	C	G	C	A	C	C	G	C	G	G	C	T	G	G	G	T	G	C	G	C	G
SAMN08005693	WGS-Cu42	D.btr2	C	G	T	C	G	T	C	G-----------	GT	A	G	CG	G	G	C	A	T	GT	A	A	G	G	C	G	C	A	C	C	G	C	G	G	C	T	G	G	G	T	G	C	G	C	G
SAMN08005694	WGS-Cu43	D.btr2	C	G	T	C	G	T	C	G-----------	GT	A	G	CG	G	G	C	A	T	GT	A	A	G	G	C	G	C	A	C	C	G	C	G	G	C	T	G	G	G	T	G	C	G	C	G
SAMN08005695	WGS-Cu44	D.btr2	C	G	T	C	G	T	C	G-----------	GT	A	G	CG	G	G	C	A	T	GT	A	A	G	G	C	G	C	A	C	C	G	C	G	G	C	T	G	G	G	T	G	C	G	C	G
SAMN08005701	WGS-Cu50	D.btr2	C	G	T	C	G	T	C	G-----------	GT	A	G	CG	G	G	C	A	T	GT	A	A	G	G	C	G	C	A	C	C	G	C	G	G	C	T	G	G	G	T	G	C	G	C	G
SAMN08005702	WGS-Cu51	D.btr2	C	G	T	C	G	T	C	G-----------	GT	A	G	CG	G	G	C	A	T	GT	A	A	G	G	C	G	C	A	C	C	G	C	G	G	C	T	G	G	G	T	G	C	G	C	G
SAMN08005703	WGS-Cu52	D.btr2	C	G	T	C	G	T	C	G-----------	GT	A	G	CG	G	G	C	A	T	GT	A	A	G	G	C	G	C	A	C	C	G	C	G	G	C	T	G	G	G	T	G	C	G	C	G
SAMN08005704	WGS-Cu53	D.btr2	C	G	T	C	G	T	C	G-----------	GT	A	G	CG	G	G	C	A	T	GT	A	A	G	G	C	G	C	A	C	C	G	C	G	G	C	T	G	G	G	T	G	C	G	C	G
SAMN08005658	WGS-Cu7	D.btr2	C	G	T	C	G	T	C	G-----------	GT	A	G	CG	G	G	C	A	T	GT	A	A	G	G	C	G	C	A	C	C	G	C	G	G	C	T	G	G	G	T	G	C	G	C	G
SAMN08005659	WGS-Cu8	D.btr2	C	G	T	C	G	T	C	G-----------	GT	A	G	CG	G	G	C	A	T	GT	A	A	G	G	C	G	C	A	C	C	G	C	G	G	C	T	G	G	G	T	G	C	G	C	G
SAMN08005660	WGS-Cu9	D.btr2	C	G	T	C	G	T	C	G-----------	GT	A	G	CG	G	G	C	A	T	GT	A	A	G	G	C	G	C	A	C	C	G	C	G	G	C	T	G	G	G	T	G	C	G	C	G
SAMN08005733	WGS-Qk9	D.btr2	C	G	T	C	G	T	C	G-----------	GT	A	G	CG	G	G	C	A	T	GT	A	A	G	G	C	G	C	A	C	C	G	C	G	G	C	T	G	G	G	T	G	C	G	C	G
SAMN08005823	WGS-Qk99	D.btr2	C	G	T	C	G	T	C	G-----------	GT	A	G	CG	G	G	C	A	T	GT	A	A	G	G	C	G	C	A	C	C	G	C	G	G	C	T	G	G	G	T	G	C	G	C	G
SAMN08005734	WGS-Qk10	D.btr2	C	G	T	C	G	T	C	G-----------	GT	A	G	CG	G	G	C	A	T	GT	A	A	G	G	C	G	C	A	C	C	G	C	G	G	C	T	G	G	G	T	G	C	G	C	G
SAMN08005735	WGS-Qk11	D.btr2	C	G	T	C	G	T	C	G-----------	GT	A	G	CG	G	G	C	A	T	GT	A	A	G	G	C	G	C	A	C	C	G	C	G	G	C	T	G	G	G	T	G	C	G	C	G
SAMN08005736	WGS-Qk12	D.btr2	C	G	T	C	G	T	C	G-----------	GT	A	G	CG	G	G	C	A	T	GT	A	A	G	G	C	G	C	A	C	C	G	C	G	G	C	T	G	G	G	T	G	C	G	C	G
SAMN08005737	WGS-Qk13	D.btr2	C	G	T	C	G	T	C	G-----------	GT	A	G	CG	G	G	C	A	T	GT	A	A	G	G	C	G	C	A	C	C	G	C	G	G	C	T	G	G	G	T	G	C	G	C	G
SAMN08005738	WGS-Qk14	D.btr2	C	G	T	C	G	T	C	G-----------	GT	A	G	CG	G	G	C	A	T	GT	A	A	G	G	C	G	C	A	C	C	G	C	G	G	C	T	G	G	G	T	G	C	G	C	G
SAMN08005739	WGS-Qk15	D.btr2	C	G	T	C	G	T	C	G-----------	GT	A	G	CG	G	G	C	A	T	GT	A	A	G	G	C	G	C	A	C	C	G	C	G	G	C	T	G	G	G	T	G	C	G	C	G
SAMN08005741	WGS-Qk17	D.btr2	C	G	T	C	G	T	C	G-----------	GT	A	G	CG	G	G	C	A	T	GT	A	A	G	G	C	G	C	A	C	C	G	C	G	G	C	T	G	G	G	T	G	C	G	C	G
SAMN08005742	WGS-Qk18	D.btr2	C	G	T	C	G	T	C	G-----------	GT	A	G	CG	G	G	C	A	T	GT	A	A	G	G	C	G	C	A	C	C	G	C	G	G	C	T	G	G	G	T	G	C	G	C	G
SAMN08005725	WGS-Qk1	D.btr2	C	G	T	C	G	T	C	G-----------	GT	A	G	CG	G	G	C	A	T	GT	A	A	G	G	C	G	C	A	C	C	G	C	G	G	C	T	G	G	G	T	G	C	G	C	G
SAMN08005743	WGS-Qk19	D.btr2	C	G	T	C	G	T	C	G-----------	GT	A	G	CG	G	G	C	A	T	GT	A	A	G	G	C	G	C	A	C	C	G	C	G	G	C	T	G	G	G	T	G	C	G	C	G
SAMN08005744	WGS-Qk20	D.btr2	C	G	T	C	G	T	C	G-----------	GT	A	G	CG	G	G	C	A	T	GT	A	A	G	G	C	G	C	A	C	C	G	C	G	G	C	T	G	G	G	T	G	C	G	C	G
SAMN08005745	WGS-Qk21	D.btr2	C	G	T	C	G	T	C	G-----------	GT	A	G	CG	G	G	C	A	T	GT	A	A	G	G	C	G	C	A	C	C	G	C	G	G	C	T	G	G	G	T	G	C	G	C	G
SAMN08005746	WGS-Qk22	D.btr2	C	G	T	C	G	T	C	G-----------	GT	A	G	CG	G	G	C	A	T	GT	A	A	G	G	C	G	C	A	C	C	G	C	G	G	C	T	G	G	G	T	G	C	G	C	G
SAMN08005747	WGS-Qk23	D.btr2	C	G	T	C	G	T	C	G-----------	GT	A	G	CG	G	G	C	A	T	GT	A	A	G	G	C	G	C	A	C	C	G	C	G	G	C	T	G	G	G	T	G	C	G	C	G
SAMN08005748	WGS-Qk24	D.btr2	C	G	T	C	G	T	C	G-----------	GT	A	G	CG	G	G	C	A	T	GT	A	A	G	G	C	G	C	A	C	C	G	C	G	G	C	T	G	G	G	T	G	C	G	C	G
SAMN08005749	WGS-Qk25	D.btr2	C	G	T	C	G	T	C	G-----------	GT	A	G	CG	G	G	C	A	T	GT	A	A	G	G	C	G	C	A	C	C	G	C	G	G	C	T	G	G	G	T	G	C	G	C	G
SAMN08005750	WGS-Qk26	D.btr2	C	G	T	C	G	T	C	G-----------	GT	A	G	CG	G	G	C	A	T	GT	A	A	G	G	C	G	C	A	C	C	G	C	G	G	C	T	G	G	G	T	G	C	G	C	G
SAMN08005752	WGS-Qk28	D.btr2	C	G	T	C	G	T	C	G-----------	GT	A	G	CG	G	G	C	A	T	GT	A	A	G	G	C	G	C	A	C	C	G	C	G	G	C	T	G	G	G	T	G	C	G	C	G
SAMN08005726	WGS-Qk2	D.btr2	C	G	T	C	G	T	C	G-----------	GT	A	G	CG	G	G	C	A	T	GT	A	A	G	G	C	G	C	A	C	C	G	C	G	G	C	T	G	G	G	T	G	C	G	C	G
SAMN08005753	WGS-Qk29	D.btr2	C	G	T	C	G	T	C	G-----------	GT	A	G	CG	G	G	C	A	T	GT	A	A	G	G	C	G	C	A	C	C	G	C	G	G	C	T	G	G	G	T	G	C	G	C	G
SAMN08005754	WGS-Qk30	D.btr2	C	G	T	C	G	T	C	G-----------	GT	A	G	CG	G	G	C	A	T	GT	A	A	G	G	C	G	C	A	C	C	G	C	G	G	C	T	G	G	G	T	G	C	G	C	G
SAMN08005755	WGS-Qk31	D.btr2	C	G	T	C	G	T	C	G-----------	GT	A	G	CG	G	G	C	A	T	GT	A	A	G	G	C	G	C	A	C	C	G	C	G	G	C	T	G	G	G	T	G	C	G	C	G
SAMN08005756	WGS-Qk32	D.btr2	C	G	T	C	G	T	C	G-----------	GT	A	G	CG	G	G	C	A	T	GT	A	A	G	G	C	G	C	A	C	C	G	C	G	G	C	T	G	G	G	T	G	C	G	C	G
SAMN08005757	WGS-Qk33	D.btr2	C	G	T	C	G	T	C	G-----------	GT	A	G	CG	G	G	C	A	T	GT	A	A	G	G	C	G	C	A	C	C	G	C	G	G	C	T	G	G	G	T	G	C	G	C	G
SAMN08005758	WGS-Qk34	D.btr2	C	G	T	C	G	T	C	G-----------	GT	A	G	CG	G	G	C	A	T	GT	A	A	G	G	C	G	C	A	C	C	G	C	G	G	C	T	G	G	G	T	G	C	G	C	G
SAMN08005759	WGS-Qk35	D.btr2	C	G	T	C	G	T	C	G-----------	GT	A	G	CG	G	G	C	A	T	GT	A	A	G	G	C	G	C	A	C	C	G	C	G	G	C	T	G	G	G	T	G	C	G	C	G
SAMN08005760	WGS-Qk36	D.btr2	C	G	T	C	G	T	C	G-----------	GT	A	G	CG	G	G	C	A	T	GT	A	A	G	G	C	G	C	A	C	C	G	C	G	G	C	T	G	G	G	T	G	C	G	C	G
SAMN08005762	WGS-Qk38	D.btr2	C	G	T	C	G	T	C	G-----------	GT	A	G	CG	G	G	C	A	T	GT	A	A	G	G	C	G	C	A	C	C	G	C	G	G	C	T	G	G	G	T	G	C	G	C	G
SAMN08005727	WGS-Qk3	D.btr2	C	G	T	C	G	T	C	G-----------	GT	A	G	CG	G	G	C	A	T	GT	A	A	G	G	C	G	C	A	C	C	G	C	G	G	C	T	G	G	G	T	G	C	G	C	G
SAMN08005763	WGS-Qk39	D.btr2	C	G	T	C	G	T	C	G-----------	GT	A	G	CG	G	G	C	A	T	GT	A	A	G	G	C	G	C	A	C	C	G	C	G	G	C	T	G	G	G	T	G	C	G	C	G
SAMN08005764	WGS-Qk40	D.btr2	C	G	T	C	G	T	C	G-----------	GT	A	G	CG	G	G	C	A	T	GT	A	A	G	G	C	G	C	A	C	C	G	C	G	G	C	T	G	G	G	T	G	C	G	C	G
SAMN08005765	WGS-Qk41	D.btr2	C	G	T	C	G	T	C	G-----------	GT	A	G	CG	G	G	C	A	T	GT	A	A	G	G	C	G	C	A	C	C	G	C	G	G	C	T	G	G	G	T	G	C	G	C	G
SAMN08005766	WGS-Qk42	D.btr2	C	G	T	C	G	T	C	G-----------	GT	A	G	CG	G	G	C	A	T	GT	A	A	G	G	C	G	C	A	C	C	G	C	G	G	C	T	G	G	G	T	G	C	G	C	G
SAMN08005767	WGS-Qk43	D.btr2	C	G	T	C	G	T	C	G-----------	GT	A	G	CG	G	G	C	A	T	GT	A	A	G	G	C	G	C	A	C	C	G	C	G	G	C	T	G	G	G	T	G	C	G	C	G
SAMN08005768	WGS-Qk44	D.btr2	C	G	T	C	G	T	C	G-----------	GT	A	G	CG	G	G	C	A	T	GT	A	A	G	G	C	G	C	A	C	C	G	C	G	G	C	T	G	G	G	T	G	C	G	C	G
SAMN08005769	WGS-Qk45	D.btr2	C	G	T	C	G	T	C	G-----------	GT	A	G	CG	G	G	C	A	T	GT	A	A	G	G	C	G	C	A	C	C	G	C	G	G	C	T	G	G	G	T	G	C	G	C	G
SAMN08005770	WGS-Qk46	D.btr2	C	G	T	C	G	T	C	G-----------	GT	A	G	CG	G	G	C	A	T	GT	A	A	G	G	C	G	C	A	C	C	G	C	G	G	C	T	G	G	G	T	G	C	G	C	G
SAMN08005771	WGS-Qk47	D.btr2	C	G	T	C	G	T	C	G-----------	GT	A	G	CG	G	G	C	A	T	GT	A	A	G	G	C	G	C	A	C	C	G	C	G	G	C	T	G	G	G	T	G	C	G	C	G
SAMN08005772	WGS-Qk48	D.btr2	C	G	T	C	G	T	C	G-----------	GT	A	G	CG	G	G	C	A	T	GT	A	A	G	G	C	G	C	A	C	C	G	C	G	G	C	T	G	G	G	T	G	C	G	C	G
SAMN08005728	WGS-Qk4	D.btr2	C	G	T	C	G	T	C	G-----------	GT	A	G	CG	G	G	C	A	T	GT	A	A	G	G	C	G	C	A	C	C	G	C	G	G	C	T	G	G	G	T	G	C	G	C	G
SAMN08005773	WGS-Qk49	D.btr2	C	G	T	C	G	T	C	G-----------	GT	A	G	CG	G	G	C	A	T	GT	A	A	G	G	C	G	C	A	C	C	G	C	G	G	C	T	G	G	G	T	G	C	G	C	G
SAMN08005774	WGS-Qk50	D.btr2	C	G	T	C	G	T	C	G-----------	GT	A	G	CG	G	G	C	A	T	GT	A	A	G	G	C	G	C	A	C	C	G	C	G	G	C	T	G	G	G	T	G	C	G	C	G
SAMN08005775	WGS-Qk51	D.btr2	C	G	T	C	G	T	C	G-----------	GT	A	G	CG	G	G	C	A	T	GT	A	A	G	G	C	G	C	A	C	C	G	C	G	G	C	T	G	G	G	T	G	C	G	C	G
SAMN08005776	WGS-Qk52	D.btr2	C	G	T	C	G	T	C	G-----------	GT	A	G	CG	G	G	C	A	T	GT	A	A	G	G	C	G	C	A	C	C	G	C	G	G	C	T	G	G	G	T	G	C	G	C	G
SAMN08005777	WGS-Qk53	D.btr2	C	G	T	C	G	T	C	G-----------	GT	A	G	CG	G	G	C	A	T	GT	A	A	G	G	C	G	C	A	C	C	G	C	G	G	C	T	G	G	G	T	G	C	G	C	G
SAMN08005780	WGS-Qk56	D.btr2	C	G	T	C	G	T	C	G-----------	GT	A	G	CG	G	G	C	A	T	GT	A	A	G	G	C	G	C	A	C	C	G	C	G	G	C	T	G	G	G	T	G	C	G	C	G
SAMN08005781	WGS-Qk57	D.btr2	C	G	T	C	G	T	C	G-----------	GT	A	G	CG	G	G	C	A	T	GT	A	A	G	G	C	G	C	A	C	C	G	C	G	G	C	T	G	G	G	T	G	C	G	C	G
SAMN08005782	WGS-Qk58	D.btr2	C	G	T	C	G	T	C	G-----------	GT	A	G	CG	G	G	C	A	T	GT	A	A	G	G	C	G	C	A	C	C	G	C	G	G	C	T	G	G	G	T	G	C	G	C	G
SAMN08005729	WGS-Qk5	D.btr2	C	G	T	C	G	T	C	G-----------	GT	A	G	CG	G	G	C	A	T	GT	A	A	G	G	C	G	C	A	C	C	G	C	G	G	C	T	G	G	G	T	G	C	G	C	G
SAMN08005783	WGS-Qk59	D.btr2	C	G	T	C	G	T	C	G-----------	GT	A	G	CG	G	G	C	A	T	GT	A	A	G	G	C	G	C	A	C	C	G	C	G	G	C	T	G	G	G	T	G	C	G	C	G
SAMN08005784	WGS-Qk60	D.btr2	C	G	T	C	G	T	C	G-----------	GT	A	G	CG	G	G	C	A	T	GT	A	A	G	G	C	G	C	A	C	C	G	C	G	G	C	T	G	G	G	T	G	C	G	C	G
SAMN08005785	WGS-Qk61	D.btr2	C	G	T	C	G	T	C	G-----------	GT	A	G	CG	G	G	C	A	T	GT	A	A	G	G	C	G	C	A	C	C	G	C	G	G	C	T	G	G	G	T	G	C	G	C	G
SAMN08005786	WGS-Qk62	D.btr2	C	G	T	C	G	T	C	G-----------	GT	A	G	CG	G	G	C	A	T	GT	A	A	G	G	C	G	C	A	C	C	G	C	G	G	C	T	G	G	G	T	G	C	G	C	G
SAMN08005787	WGS-Qk63	D.btr2	C	G	T	C	G	T	C	G-----------	GT	A	G	CG	G	G	C	A	T	GT	A	A	G	G	C	G	C	A	C	C	G	C	G	G	C	T	G	G	G	T	G	C	G	C	G
SAMN08005788	WGS-Qk64	D.btr2	C	G	T	C	G	T	C	G-----------	GT	A	G	CG	G	G	C	A	T	GT	A	A	G	G	C	G	C	A	C	C	G	C	G	G	C	T	G	G	G	T	G	C	G	C	G
SAMN08005789	WGS-Qk65	D.btr2	C	G	T	C	G	T	C	G-----------	GT	A	G	CG	G	G	C	A	T	GT	A	A	G	G	C	G	C	A	C	C	G	C	G	G	C	T	G	G	G	T	G	C	G	C	G
SAMN08005790	WGS-Qk66	D.btr2	C	G	T	C	G	T	C	G-----------	GT	A	G	CG	G	G	C	A	T	GT	A	A	G	G	C	G	C	A	C	C	G	C	G	G	C	T	G	G	G	T	G	C	G	C	G
SAMN08005792	WGS-Qk68	D.btr2	C	G	T	C	G	T	C	G-----------	GT	A	G	CG	G	G	C	A	T	GT	A	A	G	G	C	G	C	A	C	C	G	C	G	G	C	T	G	G	G	T	G	C	G	C	G
SAMN08005730	WGS-Qk6	D.btr2	C	G	T	C	G	T	C	G-----------	GT	A	G	CG	G	G	C	A	T	GT	A	A	G	G	C	G	C	A	C	C	G	C	G	G	C	T	G	G	G	T	G	C	G	C	G
SAMN08005795	WGS-Qk71	D.btr2	C	G	T	C	G	T	C	G-----------	GT	A	G	CG	G	G	C	A	T	GT	A	A	G	G	C	G	C	A	C	C	G	C	G	G	C	T	G	G	G	T	G	C	G	C	G
SAMN08005796	WGS-Qk72	D.btr2	C	G	T	C	G	T	C	G-----------	GT	A	G	CG	G	G	C	A	T	GT	A	A	G	G	C	G	C	A	C	C	G	C	G	G	C	T	G	G	G	T	G	C	G	C	G
SAMN08005797	WGS-Qk73	D.btr2	C	G	T	C	G	T	C	G-----------	GT	A	G	CG	G	G	C	A	T	GT	A	A	G	G	C	G	C	A	C	C	G	C	G	G	C	T	G	G	G	T	G	C	G	C	G
SAMN08005798	WGS-Qk74	D.btr2	C	G	T	C	G	T	C	G-----------	GT	A	G	CG	G	G	C	A	T	GT	A	A	G	G	C	G	C	A	C	C	G	C	G	G	C	T	G	G	G	T	G	C	G	C	G
SAMN08005799	WGS-Qk75	D.btr2	C	G	T	C	G	T	C	G-----------	GT	A	G	CG	G	G	C	A	T	GT	A	A	G	G	C	G	C	A	C	C	G	C	G	G	C	T	G	G	G	T	G	C	G	C	G
SAMN08005800	WGS-Qk76	D.btr2	C	G	T	C	G	T	C	G-----------	GT	A	G	CG	G	G	C	A	T	GT	A	A	G	G	C	G	C	A	C	C	G	C	G	G	C	T	G	G	G	T	G	C	G	C	G
SAMN08005801	WGS-Qk77	D.btr2	C	G	T	C	G	T	C	G-----------	GT	A	G	CG	G	G	C	A	T	GT	A	A	G	G	C	G	C	A	C	C	G	C	G	G	C	T	G	G	G	T	G	C	G	C	G
SAMN08005731	WGS-Qk7	D.btr2	C	G	T	C	G	T	C	G-----------	GT	A	G	CG	G	G	C	A	T	GT	A	A	G	G	C	G	C	A	C	C	G	C	G	G	C	T	G	G	G	T	G	C	G	C	G
SAMN08005803	WGS-Qk79	D.btr2	C	G	T	C	G	T	C	G-----------	GT	A	G	CG	G	G	C	A	T	GT	A	A	G	G	C	G	C	A	C	C	G	C	G	G	C	T	G	G	G	T	G	C	G	C	G
SAMN08005804	WGS-Qk80	D.btr2	C	G	T	C	G	T	C	G-----------	GT	A	G	CG	G	G	C	A	T	GT	A	A	G	G	C	G	C	A	C	C	G	C	G	G	C	T	G	G	G	T	G	C	G	C	G
SAMN08005805	WGS-Qk81	D.btr2	C	G	T	C	G	T	C	G-----------	GT	A	G	CG	G	G	C	A	T	GT	A	A	G	G	C	G	C	A	C	C	G	C	G	G	C	T	G	G	G	T	G	C	G	C	G
SAMN08005806	WGS-Qk82	D.btr2	C	G	T	C	G	T	C	G-----------	GT	A	G	CG	G	G	C	A	T	GT	A	A	G	G	C	G	C	A	C	C	G	C	G	G	C	T	G	G	G	T	G	C	G	C	G
SAMN08005807	WGS-Qk83	D.btr2	C	G	T	C	G	T	C	G-----------	GT	A	G	CG	G	G	C	A	T	GT	A	A	G	G	C	G	C	A	C	C	G	C	G	G	C	T	G	G	G	T	G	C	G	C	G
SAMN08005809	WGS-Qk85	D.btr2	C	G	T	C	G	T	C	G-----------	GT	A	G	CG	G	G	C	A	T	GT	A	A	G	G	C	G	C	A	C	C	G	C	G	G	C	T	G	G	G	T	G	C	G	C	G
SAMN08005810	WGS-Qk86	D.btr2	C	G	T	C	G	T	C	G-----------	GT	A	G	CG	G	G	C	A	T	GT	A	A	G	G	C	G	C	A	C	C	G	C	G	G	C	T	G	G	G	T	G	C	G	C	G
SAMN08005811	WGS-Qk87	D.btr2	C	G	T	C	G	T	C	G-----------	GT	A	G	CG	G	G	C	A	T	GT	A	A	G	G	C	G	C	A	C	C	G	C	G	G	C	T	G	G	G	T	G	C	G	C	G
SAMN08005812	WGS-Qk88	D.btr2	C	G	T	C	G	T	C	G-----------	GT	A	G	CG	G	G	C	A	T	GT	A	A	G	G	C	G	C	A	C	C	G	C	G	G	C	T	G	G	G	T	G	C	G	C	G
SAMN08005732	WGS-Qk8	D.btr2	C	G	T	C	G	T	C	G-----------	GT	A	G	CG	G	G	C	A	T	GT	A	A	G	G	C	G	C	A	C	C	G	C	G	G	C	T	G	G	G	T	G	C	G	C	G
SAMN08005813	WGS-Qk89	D.btr2	C	G	T	C	G	T	C	G-----------	GT	A	G	CG	G	G	C	A	T	GT	A	A	G	G	C	G	C	A	C	C	G	C	G	G	C	T	G	G	G	T	G	C	G	C	G
SAMN08005814	WGS-Qk90	D.btr2	C	G	T	C	G	T	C	G-----------	GT	A	G	CG	G	G	C	A	T	GT	A	A	G	G	C	G	C	A	C	C	G	C	G	G	C	T	G	G	G	T	G	C	G	C	G
SAMN08005815	WGS-Qk91	D.btr2	C	G	T	C	G	T	C	G-----------	GT	A	G	CG	G	G	C	A	T	GT	A	A	G	G	C	G	C	A	C	C	G	C	G	G	C	T	G	G	G	T	G	C	G	C	G
SAMN08005816	WGS-Qk92	D.btr2	C	G	T	C	G	T	C	G-----------	GT	A	G	CG	G	G	C	A	T	GT	A	A	G	G	C	G	C	A	C	C	G	C	G	G	C	T	G	G	G	T	G	C	G	C	G
SAMN08005817	WGS-Qk93	D.btr2	C	G	T	C	G	T	C	G-----------	GT	A	G	CG	G	G	C	A	T	GT	A	A	G	G	C	G	C	A	C	C	G	C	G	G	C	T	G	G	G	T	G	C	G	C	G
SAMN08005818	WGS-Qk94	D.btr2	C	G	T	C	G	T	C	G-----------	GT	A	G	CG	G	G	C	A	T	GT	A	A	G	G	C	G	C	A	C	C	G	C	G	G	C	T	G	G	G	T	G	C	G	C	G
SAMN08005819	WGS-Qk95	D.btr2	C	G	T	C	G	T	C	G-----------	GT	A	G	CG	G	G	C	A	T	GT	A	A	G	G	C	G	C	A	C	C	G	C	G	G	C	T	G	G	G	T	G	C	G	C	G
SAMN08005820	WGS-Qk96	D.btr2	C	G	T	C	G	T	C	G-----------	GT	A	G	CG	G	G	C	A	T	GT	A	A	G	G	C	G	C	A	C	C	G	C	G	G	C	T	G	G	G	T	G	C	G	C	G
SAMN08005821	WGS-Qk97	D.btr2	C	G	T	C	G	T	C	G-----------	GT	A	G	CG	G	G	C	A	T	GT	A	A	G	G	C	G	C	A	C	C	G	C	G	G	C	T	G	G	G	T	G	C	G	C	G
SAMN08005822	WGS-Qk98	D.btr2	C	G	T	C	G	T	C	G-----------	GT	A	G	CG	G	G	C	A	T	GT	A	A	G	G	C	G	C	A	C	C	G	C	G	G	C	T	G	G	G	T	G	C	G	C	G
SAMN08005715	WGS-Tw1	D.btr2	C	G	T	C	G	T	C	G-----------	GT	A	G	CG	G	G	C	A	T	GT	A	A	G	G	C	G	C	A	C	C	G	C	G	G	C	T	G	G	G	T	G	C	G	C	G
SAMN08005716	WGS-Tw2	D.btr2	C	G	T	C	G	T	C	G-----------	GT	A	G	CG	G	G	C	A	T	GT	A	A	G	G	C	G	C	A	C	C	G	C	G	G	C	T	G	G	G	T	G	C	G	C	G
SAMN08005717	WGS-Tw3	D.btr2	C	G	T	C	G	T	C	G-----------	GT	A	G	CG	G	G	C	A	T	GT	A	A	G	G	C	G	C	A	C	C	G	C	G	G	C	T	G	G	G	T	G	C	G	C	G
SAMN08005719	WGS-Tw5	D.btr2	C	G	T	C	G	T	C	G-----------	GT	A	G	CG	G	G	C	A	T	GT	A	A	G	G	C	G	C	A	C	C	G	C	G	G	C	T	G	G	G	T	G	C	G	C	G
SAMN08005709	WGS-Ld4	D.btr2	T	G	T	C	G	T	C	G-----------	GT	A	G	CG	G	G	C	A	T	GT	A	A	G	G	C	G	C	A	C	C	G	C	G	G	C	T	G	G	G	T	G	C	G	C	G
SAMN08005700	WGS-Cu49	D.btr2	T	G	T	C	G	T	C	G-----------	GT	A	G	CG	G	G	C	A	T	GT	A	A	G	G	C	G	C	A	C	C	G	C	G	G	C	T	G	G	G	T	G	C	G	C	G
Barke	WGS-Cu1	missing calls	-	-	C	G	-	C	T	GGCAACGTCTTC	G	T	T	C-	T	A	G	T	G	G	G	-	-	-	-	-	-	-	-	-	C	-	-	C	A	G	A	A	A	C	C	T	A	T	A
SAMN08005662	WGS-Cu11	heterozygous calls	C	G	Y	S	G	T	C	GGCAACGTCTTC	GT/G-	W	K	CG/C-	K	G	C	A	T	GT	A	A	G	G	C	G	C	A	C	S	S	C	G	G	C	K	R	G	G	Y	S	Y	R	C	G
SAMN08005663	WGS-Cu12	heterozygous calls	C	G	Y	S	G	T	C	-	GT	A	G	CG/C-	G	G	C	A	T	GT	A	A	G	G	C	G	C	A	C	S	S	C	G	G	C	T	R	R	R	Y	G	C	G	C	-
SAMN08005664	WGS-Cu13	heterozygous calls	C	R	Y	S	R	T	C	GGCAACGTCTTC	GT/G-	W	K	CG/C-	K	G	C	A	T	GT	A	A	G	G	Y	R	M	R	C	S	S	C	G	S	M	K	R	R	R	Y	S	C	G	Y	R
SAMN08005670	WGS-Cu19	heterozygous calls	Y	R	Y	G	R	Y	C	GGCAACGTCTTC	GT/G-	W	K	CG/C-	K	G	C	A	K	GT/G-	R	R	R	G	C	G	C	A	C	S	S	C	G	S	M	K	R	R	R	Y	S	Y	R	Y	R
SAMN08005676	WGS-Cu25	heterozygous calls	T	A	C	G	A	C	T	GGCAACGTCTTC	G	T	T	C-	T	A	G	T	G	-	-	-	G	G	T	A	A	G	Y	G	C	-	-	C	A	G	A	A	A	C	C	T	A	T	A
SAMN08005681	WGS-Cu30	heterozygous calls	T	A	C	G	R	-	T	GGCAACGTCTTC	G	T	T	CG/C-	T	-	-	T	G	G-	G	G	A	A	T	A	A	G	Y	G	C	T	R	C	A	G	A	A	A	C	S	T	A	T	R
SAMN08005682	WGS-Cu31	heterozygous calls	T	A	C	G	A	C	T	GGCAACGTCTTC	G	T	T	C-	T	A	G	T	G	G-	G	G	A	A	T	A	M	G	T	G	C	T	A	S	M	K	R	R	R	C	S	T	A	T	A
SAMN08005705	WGS-Cu54	heterozygous calls	-	R	Y	S	R	Y	Y	GGCAACGTCTTC	GT/G-	W	K	CG/C-	K	G	C	A	K	GT/G-	R	R	R	R	Y	R	M	R	Y	S	S	C	R	S	M	K	R	R	R	Y	S	Y	R	Y	R
SAMN08005740	WGS-Qk16	heterozygous calls	C	G	T	C	G	T	C	G	GT	A	G	CG/C-	K	G	C	A	T	GT	A	A	G	G	C	G	C	A	C	S	S	C	G	G	C	T	G	G	G	T	G	C	G	C	G
SAMN08005751	WGS-Qk27	heterozygous calls	Y	R	Y	S	R	Y	Y	GGCAACGTCTTC	GT/G-	W	K	C-	K	R	S	W	K	GT/G-	R	R	R	G	C	G	M	R	Y	S	S	Y	R	S	M	K	G	G	R	Y	S	Y	R	Y	R
SAMN08005793	WGS-Qk69	heterozygous calls	Y	R	Y	S	R	Y	C	GGCAACGTCTTC	GT/G-	W	K	CG/C-	K	G	C	A	T	GT	A	A	G	G	C	G	C	A	C	S	S	Y	G	G	M	K	R	R	R	Y	S	Y	R	Y	R
SAMN08005808	WGS-Qk84	heterozygous calls	T	A	C	G	A	C	T	GGCAACGTCTTC	G	T	T	C-	T	A	G	T	G	G-	G	G	A	-	Y	R	M	R	Y	S	S	Y	-	C	M	G	A	A	A	C	C	Y	R	Y	R
* W.Btr2: Btr2 allele of wild barley
* D.Btr2: Btr2 allele of domesticated barley
* D.btr2: btr2 allele of domesticated barley
