# Supplementary material for: Origin and evolution of qingke barley in Tibet
Source: Nat Commun. 2018 Dec 21;9:5433. doi: 10.1038/s41467-018-07920-5 (PMC6303313; doi:10.1038/s41467-018-07920-5)
Supplement: Supplementary file 9 — Supplementary Data 6 [file 41467_2018_7920_MOESM9_ESM.xlsx]

## Sheet: Sheet1
The int-c haplotype of 177 WGS barley samples
sample		type	exon								5'UTR
IPK barley pseudomolecules Aug2015,7H (Int-C/HORVU4Hr1G007040.1)		Int-C	17599191	17599254	17599344	17599486	17599686	17599792	17599900	17599989	17600503	17600557	17600656
			G	C	C	C	G	A	G	CTCACCG	G	T	C
Hsp	WGS-Hsp1	wild	G	C	C	C	G	A	G	CTCACCG	G	T	C
SAMN08005653	WGS-Hsp2	wild	G	C	C	C	G	A	G	CTCACCG	G	C	T
SAMN08005654	WGS-Hsp3	wild	G	T	G	T	G	A	G	CTCACCG	G	T	T
SAMN08005655	WGS-Htr	wild	G	T	G	T	G	A	G	CTCACCG	G	T	T
SAMN08005652	WGS-Hgy	int-c	G	C	C	C	G	A	A	C------	G	C	T
Barke	WGS-Cu1	int-c	G	C	C	C	G	A	A	C------	G	C	T
SAMN08005661	WGS-Cu10	int-c	G	C	C	C	G	A	A	C------	G	C	T
SAMN08005666	WGS-Cu15	int-c	G	C	C	C	G	A	A	C------	G	C	T
SAMN08005667	WGS-Cu16	int-c	G	C	C	C	G	A	A	C------	G	C	T
SAMN08005669	WGS-Cu18	int-c	G	C	C	C	G	A	A	C------	G	C	T
SAMN08005672	WGS-Cu21	int-c	G	C	C	C	G	A	A	C------	G	C	T
SAMN08005677	WGS-Cu26	int-c	G	C	C	C	G	A	A	C------	G	C	T
Igri	WGS-Cu3	int-c	G	C	C	C	G	A	A	C------	G	C	T
SAMN08005681	WGS-Cu30	int-c	G	C	C	C	G	A	A	C------	G	C	T
SAMN08005687	WGS-Cu36	int-c	G	C	C	C	G	A	A	C------	G	C	T
SAMN08005688	WGS-Cu37	int-c	G	C	C	C	G	A	A	C------	G	C	T
SAMN08005689	WGS-Cu38	int-c	G	C	C	C	G	A	A	C------	G	C	T
SAMN08005692	WGS-Cu41	int-c	G	C	C	C	G	A	A	C------	G	C	T
SAMN08005695	WGS-Cu44	int-c	G	C	C	C	G	A	A	C------	G	C	T
SAMN08005792	WGS-Qk68	int-c	G	C	C	C	G	A	A	C------	G	C	T
SAMN08005795	WGS-Qk71	int-c	G	C	C	C	G	A	A	C------	G	C	T
SAMN08005682	WGS-Cu31	int-c	G	C	C	C	G	A	A	C------	G	C	T
SAMN08005679	WGS-Cu28	int-c	G	C	C	C	G	A	A	C------	C	T	T
Bowman	WGS-Cu2	int-c	G	C	C	C	A	A	A	C------	G	C	T
SAMN08005671	WGS-Cu20	int-c	G	C	C	C	A	A	A	C------	G	C	T
SAMN08005683	WGS-Cu32	int-c	G	C	C	C	A	A	A	C------	G	C	T
SAMN08005684	WGS-Cu33	int-c	G	C	C	C	A	A	A	C------	G	C	T
SAMN08005685	WGS-Cu34	int-c	G	C	C	C	A	A	A	C------	G	C	T
SAMN08005698	WGS-Cu47	int-c	G	C	C	C	A	A	A	C------	G	C	T
SAMN08005699	WGS-Cu48	int-c	G	C	C	C	A	A	A	C------	G	C	T
SAMN08005675	WGS-Cu24	Int-C	G	C	C	C	G	A	G	CTCACCG	G	T	C
SAMN08005678	WGS-Cu27	Int-C	G	C	C	C	G	A	G	CTCACCG	G	T	C
SAMN08005690	WGS-Cu39	Int-C	G	C	C	C	G	A	G	CTCACCG	G	T	C
Morex	WGS-Cu4	Int-C	G	C	C	C	G	A	G	CTCACCG	G	T	C
SAMN08005691	WGS-Cu40	Int-C	G	C	C	C	G	A	G	CTCACCG	G	T	C
SAMN08005657	WGS-Cu6	Int-C	G	C	C	C	G	A	G	CTCACCG	G	T	C
SAMN08005734	WGS-Qk10	Int-C	G	C	C	C	G	A	G	CTCACCG	G	T	C
SAMN08005726	WGS-Qk2	Int-C	G	C	C	C	G	A	G	CTCACCG	G	T	C
SAMN08005751	WGS-Qk27	Int-C	G	C	C	C	G	A	G	CTCACCG	G	T	C
SAMN08005752	WGS-Qk28	Int-C	G	C	C	C	G	A	G	CTCACCG	G	T	C
SAMN08005757	WGS-Qk33	Int-C	G	C	C	C	G	A	G	CTCACCG	G	T	C
SAMN08005760	WGS-Qk36	Int-C	G	C	C	C	G	A	G	CTCACCG	G	T	C
SAMN08005762	WGS-Qk38	Int-C	G	C	C	C	G	A	G	CTCACCG	G	T	C
SAMN08005763	WGS-Qk39	Int-C	G	C	C	C	G	A	G	CTCACCG	G	T	C
SAMN08005728	WGS-Qk4	Int-C	G	C	C	C	G	A	G	CTCACCG	G	T	C
SAMN08005774	WGS-Qk50	Int-C	G	C	C	C	G	A	G	CTCACCG	G	T	C
SAMN08005775	WGS-Qk51	Int-C	G	C	C	C	G	A	G	CTCACCG	G	T	C
SAMN08005787	WGS-Qk63	Int-C	G	C	C	C	G	A	G	CTCACCG	G	T	C
SAMN08005802	WGS-Qk78	Int-C	G	C	C	C	G	A	G	CTCACCG	G	T	C
SAMN08005803	WGS-Qk79	Int-C	G	C	C	C	G	A	G	CTCACCG	G	T	C
SAMN08005804	WGS-Qk80	Int-C	G	C	C	C	G	A	G	CTCACCG	G	T	C
SAMN08005723	WGS-Tw9	Int-C	G	C	C	C	G	A	G	CTCACCG	G	T	C
SAMN08005662	WGS-Cu11	Int-C	G	C	C	C	G	A	G	CTCACCG	G	T	C
SAMN08005664	WGS-Cu13	Int-C	G	C	C	C	G	A	G	CTCACCG	G	T	C
SAMN08005665	WGS-Cu14	Int-C	G	C	C	C	G	A	G	CTCACCG	G	T	C
SAMN08005668	WGS-Cu17	Int-C	G	C	C	C	G	A	G	CTCACCG	G	T	C
SAMN08005670	WGS-Cu19	Int-C	G	C	C	C	G	A	G	CTCACCG	G	T	C
SAMN08005673	WGS-Cu22	Int-C	G	C	C	C	G	A	G	CTCACCG	G	T	C
SAMN08005674	WGS-Cu23	Int-C	G	C	C	C	G	A	G	CTCACCG	G	T	C
SAMN08005676	WGS-Cu25	Int-C	G	C	C	C	G	A	G	CTCACCG	G	T	C
SAMN08005680	WGS-Cu29	Int-C	G	C	C	C	G	A	G	CTCACCG	G	T	C
SAMN08005686	WGS-Cu35	Int-C	G	C	C	C	G	A	G	CTCACCG	G	T	C
SAMN08005693	WGS-Cu42	Int-C	G	C	C	C	G	A	G	CTCACCG	G	T	C
SAMN08005694	WGS-Cu43	Int-C	G	C	C	C	G	A	G	CTCACCG	G	T	C
SAMN08005696	WGS-Cu45	Int-C	G	C	C	C	G	A	G	CTCACCG	G	T	C
SAMN08005697	WGS-Cu46	Int-C	G	C	C	C	G	A	G	CTCACCG	G	T	C
SAMN08005700	WGS-Cu49	Int-C	G	C	C	C	G	A	G	CTCACCG	G	T	C
SAMN08005656	WGS-Cu5	Int-C	G	C	C	C	G	A	G	CTCACCG	G	T	C
SAMN08005701	WGS-Cu50	Int-C	G	C	C	C	G	A	G	CTCACCG	G	T	C
SAMN08005702	WGS-Cu51	Int-C	G	C	C	C	G	A	G	CTCACCG	G	T	C
SAMN08005703	WGS-Cu52	Int-C	G	C	C	C	G	A	G	CTCACCG	G	T	C
SAMN08005704	WGS-Cu53	Int-C	G	C	C	C	G	A	G	CTCACCG	G	T	C
SAMN08005705	WGS-Cu54	Int-C	G	C	C	C	G	A	G	CTCACCG	G	T	C
SAMN08005658	WGS-Cu7	Int-C	G	C	C	C	G	A	G	CTCACCG	G	T	C
SAMN08005659	WGS-Cu8	Int-C	G	C	C	C	G	A	G	CTCACCG	G	T	C
SAMN08005660	WGS-Cu9	Int-C	G	C	C	C	G	A	G	CTCACCG	G	T	C
SAMN08005706	WGS-Ld1	Int-C	G	C	C	C	G	A	G	CTCACCG	G	T	C
SAMN08005707	WGS-Ld2	Int-C	G	C	C	C	G	A	G	CTCACCG	G	T	C
SAMN08005708	WGS-Ld3	Int-C	G	C	C	C	G	A	G	CTCACCG	G	T	C
SAMN08005709	WGS-Ld4	Int-C	G	C	C	C	G	A	G	CTCACCG	G	T	C
SAMN08005710	WGS-Ld5	Int-C	G	C	C	C	G	A	G	CTCACCG	G	T	C
SAMN08005711	WGS-Ld6	Int-C	G	C	C	C	G	A	G	CTCACCG	G	T	C
SAMN08005712	WGS-Ld7	Int-C	G	C	C	C	G	A	G	CTCACCG	G	T	C
SAMN08005713	WGS-Ld8	Int-C	G	C	C	C	G	A	G	CTCACCG	G	T	C
SAMN08005714	WGS-Ld9	Int-C	G	C	C	C	G	A	G	CTCACCG	G	T	C
SAMN08005725	WGS-Qk1	Int-C	G	C	C	C	G	A	G	CTCACCG	G	T	C
SAMN08005735	WGS-Qk11	Int-C	G	C	C	C	G	A	G	CTCACCG	G	T	C
SAMN08005736	WGS-Qk12	Int-C	G	C	C	C	G	A	G	CTCACCG	G	T	C
SAMN08005737	WGS-Qk13	Int-C	G	C	C	C	G	A	G	CTCACCG	G	T	C
SAMN08005738	WGS-Qk14	Int-C	G	C	C	C	G	A	G	CTCACCG	G	T	C
SAMN08005739	WGS-Qk15	Int-C	G	C	C	C	G	A	G	CTCACCG	G	T	C
SAMN08005740	WGS-Qk16	Int-C	G	C	C	C	G	A	G	CTCACCG	G	T	C
SAMN08005741	WGS-Qk17	Int-C	G	C	C	C	G	A	G	CTCACCG	G	T	C
SAMN08005742	WGS-Qk18	Int-C	G	C	C	C	G	A	G	CTCACCG	G	T	C
SAMN08005743	WGS-Qk19	Int-C	G	C	C	C	G	A	G	CTCACCG	G	T	C
SAMN08005744	WGS-Qk20	Int-C	G	C	C	C	G	A	G	CTCACCG	G	T	C
SAMN08005745	WGS-Qk21	Int-C	G	C	C	C	G	A	G	CTCACCG	G	T	C
SAMN08005746	WGS-Qk22	Int-C	G	C	C	C	G	A	G	CTCACCG	G	T	C
SAMN08005747	WGS-Qk23	Int-C	G	C	C	C	G	A	G	CTCACCG	G	T	C
SAMN08005748	WGS-Qk24	Int-C	G	C	C	C	G	A	G	CTCACCG	G	T	C
SAMN08005749	WGS-Qk25	Int-C	G	C	C	C	G	A	G	CTCACCG	G	T	C
SAMN08005750	WGS-Qk26	Int-C	G	C	C	C	G	A	G	CTCACCG	G	T	C
SAMN08005753	WGS-Qk29	Int-C	G	C	C	C	G	A	G	CTCACCG	G	T	C
SAMN08005727	WGS-Qk3	Int-C	G	C	C	C	G	A	G	CTCACCG	G	T	C
SAMN08005754	WGS-Qk30	Int-C	G	C	C	C	G	A	G	CTCACCG	G	T	C
SAMN08005755	WGS-Qk31	Int-C	G	C	C	C	G	A	G	CTCACCG	G	T	C
SAMN08005756	WGS-Qk32	Int-C	G	C	C	C	G	A	G	CTCACCG	G	T	C
SAMN08005758	WGS-Qk34	Int-C	G	C	C	C	G	A	G	CTCACCG	G	T	C
SAMN08005759	WGS-Qk35	Int-C	G	C	C	C	G	A	G	CTCACCG	G	T	C
SAMN08005761	WGS-Qk37	Int-C	G	C	C	C	G	A	G	CTCACCG	G	T	C
SAMN08005764	WGS-Qk40	Int-C	G	C	C	C	G	A	G	CTCACCG	G	T	C
SAMN08005765	WGS-Qk41	Int-C	G	C	C	C	G	A	G	CTCACCG	G	T	C
SAMN08005766	WGS-Qk42	Int-C	G	C	C	C	G	A	G	CTCACCG	G	T	C
SAMN08005767	WGS-Qk43	Int-C	G	C	C	C	G	A	G	CTCACCG	G	T	C
SAMN08005768	WGS-Qk44	Int-C	G	C	C	C	G	A	G	CTCACCG	G	T	C
SAMN08005769	WGS-Qk45	Int-C	G	C	C	C	G	A	G	CTCACCG	G	T	C
SAMN08005770	WGS-Qk46	Int-C	G	C	C	C	G	A	G	CTCACCG	G	T	C
SAMN08005771	WGS-Qk47	Int-C	G	C	C	C	G	A	G	CTCACCG	G	T	C
SAMN08005772	WGS-Qk48	Int-C	G	C	C	C	G	A	G	CTCACCG	G	T	C
SAMN08005773	WGS-Qk49	Int-C	G	C	C	C	G	A	G	CTCACCG	G	T	C
SAMN08005729	WGS-Qk5	Int-C	G	C	C	C	G	A	G	CTCACCG	G	T	C
SAMN08005776	WGS-Qk52	Int-C	G	C	C	C	G	A	G	CTCACCG	G	T	C
SAMN08005777	WGS-Qk53	Int-C	G	C	C	C	G	A	G	CTCACCG	G	T	C
SAMN08005778	WGS-Qk54	Int-C	G	C	C	C	G	A	G	CTCACCG	G	T	C
SAMN08005780	WGS-Qk56	Int-C	G	C	C	C	G	A	G	CTCACCG	G	T	C
SAMN08005782	WGS-Qk58	Int-C	G	C	C	C	G	A	G	CTCACCG	G	T	C
SAMN08005783	WGS-Qk59	Int-C	G	C	C	C	G	A	G	CTCACCG	G	T	C
SAMN08005730	WGS-Qk6	Int-C	G	C	C	C	G	A	G	CTCACCG	G	T	C
SAMN08005785	WGS-Qk61	Int-C	G	C	C	C	G	A	G	CTCACCG	G	T	C
SAMN08005786	WGS-Qk62	Int-C	G	C	C	C	G	A	G	CTCACCG	G	T	C
SAMN08005788	WGS-Qk64	Int-C	G	C	C	C	G	A	G	CTCACCG	G	T	C
SAMN08005789	WGS-Qk65	Int-C	G	C	C	C	G	A	G	CTCACCG	G	T	C
SAMN08005790	WGS-Qk66	Int-C	G	C	C	C	G	A	G	CTCACCG	G	T	C
SAMN08005791	WGS-Qk67	Int-C	G	C	C	C	G	A	G	CTCACCG	G	T	C
SAMN08005793	WGS-Qk69	Int-C	G	C	C	C	G	A	G	CTCACCG	G	T	C
SAMN08005731	WGS-Qk7	Int-C	G	C	C	C	G	A	G	CTCACCG	G	T	C
SAMN08005796	WGS-Qk72	Int-C	G	C	C	C	G	A	G	CTCACCG	G	T	C
SAMN08005797	WGS-Qk73	Int-C	G	C	C	C	G	A	G	CTCACCG	G	T	C
SAMN08005798	WGS-Qk74	Int-C	G	C	C	C	G	A	G	CTCACCG	G	T	C
SAMN08005799	WGS-Qk75	Int-C	G	C	C	C	G	A	G	CTCACCG	G	T	C
SAMN08005800	WGS-Qk76	Int-C	G	C	C	C	G	A	G	CTCACCG	G	T	C
SAMN08005801	WGS-Qk77	Int-C	G	C	C	C	G	A	G	CTCACCG	G	T	C
SAMN08005732	WGS-Qk8	Int-C	G	C	C	C	G	A	G	CTCACCG	G	T	C
SAMN08005805	WGS-Qk81	Int-C	G	C	C	C	G	A	G	CTCACCG	G	T	C
SAMN08005806	WGS-Qk82	Int-C	G	C	C	C	G	A	G	CTCACCG	G	T	C
SAMN08005807	WGS-Qk83	Int-C	G	C	C	C	G	A	G	CTCACCG	G	T	C
SAMN08005808	WGS-Qk84	Int-C	G	C	C	C	G	A	G	CTCACCG	G	T	C
SAMN08005809	WGS-Qk85	Int-C	G	C	C	C	G	A	G	CTCACCG	G	T	C
SAMN08005810	WGS-Qk86	Int-C	G	C	C	C	G	A	G	CTCACCG	G	T	C
SAMN08005811	WGS-Qk87	Int-C	G	C	C	C	G	A	G	CTCACCG	G	T	C
SAMN08005812	WGS-Qk88	Int-C	G	C	C	C	G	A	G	CTCACCG	G	T	C
SAMN08005813	WGS-Qk89	Int-C	G	C	C	C	G	A	G	CTCACCG	G	T	C
SAMN08005733	WGS-Qk9	Int-C	G	C	C	C	G	A	G	CTCACCG	G	T	C
SAMN08005814	WGS-Qk90	Int-C	G	C	C	C	G	A	G	CTCACCG	G	T	C
SAMN08005815	WGS-Qk91	Int-C	G	C	C	C	G	A	G	CTCACCG	G	T	C
SAMN08005816	WGS-Qk92	Int-C	G	C	C	C	G	A	G	CTCACCG	G	T	C
SAMN08005817	WGS-Qk93	Int-C	G	C	C	C	G	A	G	CTCACCG	G	T	C
SAMN08005818	WGS-Qk94	Int-C	G	C	C	C	G	A	G	CTCACCG	G	T	C
SAMN08005819	WGS-Qk95	Int-C	G	C	C	C	G	A	G	CTCACCG	G	T	C
SAMN08005820	WGS-Qk96	Int-C	G	C	C	C	G	A	G	CTCACCG	G	T	C
SAMN08005821	WGS-Qk97	Int-C	G	C	C	C	G	A	G	CTCACCG	G	T	C
SAMN08005822	WGS-Qk98	Int-C	G	C	C	C	G	A	G	CTCACCG	G	T	C
SAMN08005823	WGS-Qk99	Int-C	G	C	C	C	G	A	G	CTCACCG	G	T	C
SAMN08005715	WGS-Tw1	Int-C	G	C	C	C	G	A	G	CTCACCG	G	T	C
SAMN08005724	WGS-Tw10	Int-C	G	C	C	C	G	A	G	CTCACCG	G	T	C
SAMN08005716	WGS-Tw2	Int-C	G	C	C	C	G	A	G	CTCACCG	G	T	C
SAMN08005717	WGS-Tw3	Int-C	G	C	C	C	G	A	G	CTCACCG	G	T	C
SAMN08005719	WGS-Tw5	Int-C	G	C	C	C	G	A	G	CTCACCG	G	T	C
SAMN08005720	WGS-Tw6	Int-C	G	C	C	C	G	A	G	CTCACCG	G	T	C
SAMN08005721	WGS-Tw7	Int-C	G	C	C	C	G	A	G	CTCACCG	G	T	C
SAMN08005722	WGS-Tw8	Int-C	G	C	C	C	G	A	G	CTCACCG	G	T	C
SAMN08005663	WGS-Cu12	Int-C	G	C	C	C	G	G	G	CTCACCG	G	T	C
SAMN08005784	WGS-Qk60	Int-C	A	C	C	C	G	A	G	CTCACCG	G	T	C
SAMN08005794	WGS-Qk70	Int-C	A	C	C	C	G	A	G	CTCACCG	G	T	C
SAMN08005718	WGS-Tw4	Int-C	A	C	C	C	G	A	G	CTCACCG	G	T	C
SAMN08005779	WGS-Qk55	Int-C	A	C	C	C	G	A	G	CTCACCG	G	T	C
SAMN08005781	WGS-Qk57	Int-C	A	C	C	C	G	A	G	CTCACCG	G	T	C
