# Supplementary material for: Origin and evolution of qingke barley in Tibet
Source: Nat Commun. 2018 Dec 21;9:5433. doi: 10.1038/s41467-018-07920-5 (PMC6303313; doi:10.1038/s41467-018-07920-5)
Supplement: Supplementary file 10 — Supplementary Data 7 [file 41467_2018_7920_MOESM10_ESM.xlsx]

## Sheet: Sheet1
The nud haplotype of 178 WGS samples
sample		type	HORVU7Hr1G089930.5 (546,587,044-546,588,782)
IPK barley pseudomolecules Aug2015,7H (gene: HORVU7Hr1G089930.5)		Nud	no deletion
Hsp	WGS-Hsp1	Nud	no deletion
SAMN08005653	WGS-Hsp2	Nud	no deletion
SAMN08005654	WGS-Hsp3	Nud	no deletion
SAMN08005655	WGS-Htr	Nud	no deletion
SAMN08005652	WGS-Hgy	Nud	no deletion
SAMN08005708	WGS-Ld3	Nud	no deletion
SAMN08005710	WGS-Ld5	Nud	no deletion
SAMN08005711	WGS-Ld6	Nud	no deletion
SAMN08005712	WGS-Ld7	Nud	no deletion
Barke	WGS-Cu1	Nud	no deletion
SAMN08005661	WGS-Cu10	Nud	no deletion
SAMN08005662	WGS-Cu11	Nud	no deletion
SAMN08005663	WGS-Cu12	Nud	no deletion
SAMN08005664	WGS-Cu13	Nud	no deletion
SAMN08005666	WGS-Cu15	Nud	no deletion
SAMN08005667	WGS-Cu16	Nud	no deletion
SAMN08005668	WGS-Cu17	Nud	no deletion
SAMN08005669	WGS-Cu18	Nud	no deletion
SAMN08005670	WGS-Cu19	Nud	no deletion
Bowman	WGS-Cu2	Nud	no deletion
SAMN08005671	WGS-Cu20	Nud	no deletion
SAMN08005672	WGS-Cu21	Nud	no deletion
SAMN08005673	WGS-Cu22	Nud	no deletion
SAMN08005674	WGS-Cu23	Nud	no deletion
SAMN08005675	WGS-Cu24	Nud	no deletion
SAMN08005676	WGS-Cu25	Nud	no deletion
SAMN08005677	WGS-Cu26	Nud	no deletion
SAMN08005678	WGS-Cu27	Nud	no deletion
SAMN08005679	WGS-Cu28	Nud	no deletion
SAMN08005680	WGS-Cu29	Nud	no deletion
Igri	WGS-Cu3	Nud	no deletion
SAMN08005681	WGS-Cu30	Nud	no deletion
SAMN08005682	WGS-Cu31	Nud	no deletion
SAMN08005683	WGS-Cu32	Nud	no deletion
SAMN08005685	WGS-Cu34	Nud	no deletion
SAMN08005686	WGS-Cu35	Nud	no deletion
SAMN08005687	WGS-Cu36	Nud	no deletion
SAMN08005688	WGS-Cu37	Nud	no deletion
SAMN08005689	WGS-Cu38	Nud	no deletion
SAMN08005690	WGS-Cu39	Nud	no deletion
Morex	WGS-Cu4	Nud	no deletion
SAMN08005691	WGS-Cu40	Nud	no deletion
SAMN08005692	WGS-Cu41	Nud	no deletion
SAMN08005693	WGS-Cu42	Nud	no deletion
SAMN08005698	WGS-Cu47	Nud	no deletion
SAMN08005699	WGS-Cu48	Nud	no deletion
SAMN08005656	WGS-Cu5	Nud	no deletion
SAMN08005702	WGS-Cu51	Nud	no deletion
SAMN08005703	WGS-Cu52	Nud	no deletion
SAMN08005657	WGS-Cu6	Nud	no deletion
SAMN08005658	WGS-Cu7	Nud	no deletion
SAMN08005659	WGS-Cu8	Nud	no deletion
SAMN08005660	WGS-Cu9	Nud	no deletion
SAMN08005791	WGS-Qk67	Nud	no deletion
SAMN08005808	WGS-Qk84	Nud	no deletion
SAMN08005715	WGS-Tw1	Nud	no deletion
SAMN08005724	WGS-Tw10	Nud	no deletion
SAMN08005716	WGS-Tw2	Nud	no deletion
SAMN08005717	WGS-Tw3	Nud	no deletion
SAMN08005718	WGS-Tw4	Nud	no deletion
SAMN08005719	WGS-Tw5	Nud	no deletion
SAMN08005720	WGS-Tw6	Nud	no deletion
SAMN08005721	WGS-Tw7	Nud	no deletion
SAMN08005722	WGS-Tw8	Nud	no deletion
SAMN08005723	WGS-Tw9	Nud	no deletion
SAMN08005706	WGS-Ld1	nud	deletion (546,574,443-546,590,930)
SAMN08005707	WGS-Ld2	nud	deletion (546,574,443-546,590,930)
SAMN08005709	WGS-Ld4	nud	deletion (546,574,443-546,590,930)
SAMN08005713	WGS-Ld8	nud	deletion (546,574,443-546,590,930)
SAMN08005714	WGS-Ld9	nud	deletion (546,574,443-546,590,930)
SAMN08005665	WGS-Cu14	nud	deletion (546,574,443-546,590,930)
SAMN08005684	WGS-Cu33	nud	deletion (546,574,443-546,590,930)
SAMN08005694	WGS-Cu43	nud	deletion (546,574,443-546,590,930)
SAMN08005695	WGS-Cu44	nud	deletion (546,574,443-546,590,930)
SAMN08005696	WGS-Cu45	nud	deletion (546,574,443-546,590,930)
SAMN08005697	WGS-Cu46	nud	deletion (546,574,443-546,590,930)
SAMN08005700	WGS-Cu49	nud	deletion (546,574,443-546,590,930)
SAMN08005701	WGS-Cu50	nud	deletion (546,574,443-546,590,930)
SAMN08005704	WGS-Cu53	nud	deletion (546,574,443-546,590,930)
SAMN08005705	WGS-Cu54	nud	deletion (546,574,443-546,590,930)
SAMN08005733	WGS-Qk9	nud	deletion (546,574,443-546,590,930)
SAMN08005823	WGS-Qk99	nud	deletion (546,574,443-546,590,930)
SAMN08005734	WGS-Qk10	nud	deletion (546,574,443-546,590,930)
SAMN08005735	WGS-Qk11	nud	deletion (546,574,443-546,590,930)
SAMN08005736	WGS-Qk12	nud	deletion (546,574,443-546,590,930)
SAMN08005737	WGS-Qk13	nud	deletion (546,574,443-546,590,930)
SAMN08005738	WGS-Qk14	nud	deletion (546,574,443-546,590,930)
SAMN08005739	WGS-Qk15	nud	deletion (546,574,443-546,590,930)
SAMN08005740	WGS-Qk16	nud	deletion (546,574,443-546,590,930)
SAMN08005741	WGS-Qk17	nud	deletion (546,574,443-546,590,930)
SAMN08005742	WGS-Qk18	nud	deletion (546,574,443-546,590,930)
SAMN08005725	WGS-Qk1	nud	deletion (546,574,443-546,590,930)
SAMN08005743	WGS-Qk19	nud	deletion (546,574,443-546,590,930)
SAMN08005744	WGS-Qk20	nud	deletion (546,574,443-546,590,930)
SAMN08005745	WGS-Qk21	nud	deletion (546,574,443-546,590,930)
SAMN08005746	WGS-Qk22	nud	deletion (546,574,443-546,590,930)
SAMN08005747	WGS-Qk23	nud	deletion (546,574,443-546,590,930)
SAMN08005748	WGS-Qk24	nud	deletion (546,574,443-546,590,930)
SAMN08005749	WGS-Qk25	nud	deletion (546,574,443-546,590,930)
SAMN08005750	WGS-Qk26	nud	deletion (546,574,443-546,590,930)
SAMN08005751	WGS-Qk27	nud	deletion (546,574,443-546,590,930)
SAMN08005752	WGS-Qk28	nud	deletion (546,574,443-546,590,930)
SAMN08005726	WGS-Qk2	nud	deletion (546,574,443-546,590,930)
SAMN08005753	WGS-Qk29	nud	deletion (546,574,443-546,590,930)
SAMN08005754	WGS-Qk30	nud	deletion (546,574,443-546,590,930)
SAMN08005755	WGS-Qk31	nud	deletion (546,574,443-546,590,930)
SAMN08005756	WGS-Qk32	nud	deletion (546,574,443-546,590,930)
SAMN08005757	WGS-Qk33	nud	deletion (546,574,443-546,590,930)
SAMN08005758	WGS-Qk34	nud	deletion (546,574,443-546,590,930)
SAMN08005759	WGS-Qk35	nud	deletion (546,574,443-546,590,930)
SAMN08005760	WGS-Qk36	nud	deletion (546,574,443-546,590,930)
SAMN08005761	WGS-Qk37	nud	deletion (546,574,443-546,590,930)
SAMN08005762	WGS-Qk38	nud	deletion (546,574,443-546,590,930)
SAMN08005727	WGS-Qk3	nud	deletion (546,574,443-546,590,930)
SAMN08005763	WGS-Qk39	nud	deletion (546,574,443-546,590,930)
SAMN08005764	WGS-Qk40	nud	deletion (546,574,443-546,590,930)
SAMN08005765	WGS-Qk41	nud	deletion (546,574,443-546,590,930)
SAMN08005766	WGS-Qk42	nud	deletion (546,574,443-546,590,930)
SAMN08005767	WGS-Qk43	nud	deletion (546,574,443-546,590,930)
SAMN08005768	WGS-Qk44	nud	deletion (546,574,443-546,590,930)
SAMN08005769	WGS-Qk45	nud	deletion (546,574,443-546,590,930)
SAMN08005770	WGS-Qk46	nud	deletion (546,574,443-546,590,930)
SAMN08005771	WGS-Qk47	nud	deletion (546,574,443-546,590,930)
SAMN08005772	WGS-Qk48	nud	deletion (546,574,443-546,590,930)
SAMN08005728	WGS-Qk4	nud	deletion (546,574,443-546,590,930)
SAMN08005773	WGS-Qk49	nud	deletion (546,574,443-546,590,930)
SAMN08005774	WGS-Qk50	nud	deletion (546,574,443-546,590,930)
SAMN08005775	WGS-Qk51	nud	deletion (546,574,443-546,590,930)
SAMN08005776	WGS-Qk52	nud	deletion (546,574,443-546,590,930)
SAMN08005777	WGS-Qk53	nud	deletion (546,574,443-546,590,930)
SAMN08005778	WGS-Qk54	nud	deletion (546,574,443-546,590,930)
SAMN08005779	WGS-Qk55	nud	deletion (546,574,443-546,590,930)
SAMN08005780	WGS-Qk56	nud	deletion (546,574,443-546,590,930)
SAMN08005781	WGS-Qk57	nud	deletion (546,574,443-546,590,930)
SAMN08005782	WGS-Qk58	nud	deletion (546,574,443-546,590,930)
SAMN08005729	WGS-Qk5	nud	deletion (546,574,443-546,590,930)
SAMN08005783	WGS-Qk59	nud	deletion (546,574,443-546,590,930)
SAMN08005784	WGS-Qk60	nud	deletion (546,574,443-546,590,930)
SAMN08005785	WGS-Qk61	nud	deletion (546,574,443-546,590,930)
SAMN08005786	WGS-Qk62	nud	deletion (546,574,443-546,590,930)
SAMN08005787	WGS-Qk63	nud	deletion (546,574,443-546,590,930)
SAMN08005788	WGS-Qk64	nud	deletion (546,574,443-546,590,930)
SAMN08005789	WGS-Qk65	nud	deletion (546,574,443-546,590,930)
SAMN08005790	WGS-Qk66	nud	deletion (546,574,443-546,590,930)
SAMN08005792	WGS-Qk68	nud	deletion (546,574,443-546,590,930)
SAMN08005730	WGS-Qk6	nud	deletion (546,574,443-546,590,930)
SAMN08005793	WGS-Qk69	nud	deletion (546,574,443-546,590,930)
SAMN08005794	WGS-Qk70	nud	deletion (546,574,443-546,590,930)
SAMN08005795	WGS-Qk71	nud	deletion (546,574,443-546,590,930)
SAMN08005796	WGS-Qk72	nud	deletion (546,574,443-546,590,930)
SAMN08005797	WGS-Qk73	nud	deletion (546,574,443-546,590,930)
SAMN08005798	WGS-Qk74	nud	deletion (546,574,443-546,590,930)
SAMN08005799	WGS-Qk75	nud	deletion (546,574,443-546,590,930)
SAMN08005800	WGS-Qk76	nud	deletion (546,574,443-546,590,930)
SAMN08005801	WGS-Qk77	nud	deletion (546,574,443-546,590,930)
SAMN08005802	WGS-Qk78	nud	deletion (546,574,443-546,590,930)
SAMN08005731	WGS-Qk7	nud	deletion (546,574,443-546,590,930)
SAMN08005803	WGS-Qk79	nud	deletion (546,574,443-546,590,930)
SAMN08005804	WGS-Qk80	nud	deletion (546,574,443-546,590,930)
SAMN08005805	WGS-Qk81	nud	deletion (546,574,443-546,590,930)
SAMN08005806	WGS-Qk82	nud	deletion (546,574,443-546,590,930)
SAMN08005807	WGS-Qk83	nud	deletion (546,574,443-546,590,930)
SAMN08005809	WGS-Qk85	nud	deletion (546,574,443-546,590,930)
SAMN08005810	WGS-Qk86	nud	deletion (546,574,443-546,590,930)
SAMN08005811	WGS-Qk87	nud	deletion (546,574,443-546,590,930)
SAMN08005812	WGS-Qk88	nud	deletion (546,574,443-546,590,930)
SAMN08005732	WGS-Qk8	nud	deletion (546,574,443-546,590,930)
SAMN08005813	WGS-Qk89	nud	deletion (546,574,443-546,590,930)
SAMN08005814	WGS-Qk90	nud	deletion (546,574,443-546,590,930)
SAMN08005815	WGS-Qk91	nud	deletion (546,574,443-546,590,930)
SAMN08005816	WGS-Qk92	nud	deletion (546,574,443-546,590,930)
SAMN08005817	WGS-Qk93	nud	deletion (546,574,443-546,590,930)
SAMN08005818	WGS-Qk94	nud	deletion (546,574,443-546,590,930)
SAMN08005819	WGS-Qk95	nud	deletion (546,574,443-546,590,930)
SAMN08005820	WGS-Qk96	nud	deletion (546,574,443-546,590,930)
SAMN08005821	WGS-Qk97	nud	deletion (546,574,443-546,590,930)
SAMN08005822	WGS-Qk98	nud	deletion (546,574,443-546,590,930)
