# Supplementary material for: Origin and evolution of qingke barley in Tibet
Source: Nat Commun. 2018 Dec 21;9:5433. doi: 10.1038/s41467-018-07920-5 (PMC6303313; doi:10.1038/s41467-018-07920-5)
Supplement: Supplementary file 11 — Supplementary Data 8 [file 41467_2018_7920_MOESM11_ESM.xlsx]

## Sheet: Sheet1
The vrs1 haplotype of 177 WGS samples and 260 ES samples
		type						exon1	exon2			intro2	exon3		3'UTR
b3 (gi|119943316)		b3	5	73	139	157	387	694	873	914	1020	1235	1351	1589	1668
			T	G	G	C	G	A	T	C-	C	C	AG	C	G
IPK barley pseudomolecules Aug2015, 2H		a1	652030640	652030708	652030774	652030792	652031022	652031329	652031508	652031549	652031655	652031870	652031986	652032221	652032300
			T	G	G	C	G	G	G	C-	C	C	A-	T	G
ERR753171	ES-Hsp28	wild	A	C	T	T	G	G	G	C-	C	C	AG	C	G
ERR753180	ES-Hsp34	wild	A	C	T	T	G	G	G	C-	C	C	AG	C	G
ERR753204	ES-Hsp46	wild	A	C	T	T	G	G	G	C-	C	C	AG	C	G
ERR753277	ES-Hsp57	wild	A	C	T	T	G	G	G	C-	C	C	AG	C	G
ERR753287	ES-Hsp62	wild	A	C	T	T	G	G	G	C-	C	C	AG	C	G
ERR753094	ES-Hsp1	wild	A	G	G	C	G	G	G	C-	C	C	AG	C	G
ERR753147	ES-Hsp10	wild	A	G	G	C	G	G	G	C-	C	C	AG	C	G
ERR753149	ES-Hsp12	wild	A	G	G	C	G	G	G	C-	C	C	AG	C	G
ERR753150	ES-Hsp13	wild	A	G	G	C	G	G	G	C-	C	C	AG	C	G
ERR753151	ES-Hsp14	wild	A	G	G	C	G	G	G	C-	C	C	AG	C	G
ERR753153	ES-Hsp16	wild	A	G	G	C	G	G	G	C-	C	C	AG	C	G
ERR753154	ES-Hsp17	wild	A	G	G	C	G	G	G	C-	C	C	AG	C	G
ERR753155	ES-Hsp18	wild	A	G	G	C	G	G	G	C-	C	C	AG	C	G
ERR753156	ES-Hsp19	wild	A	G	G	C	G	G	G	C-	C	C	AG	C	G
ERR753095	ES-Hsp2	wild	A	G	G	C	G	G	G	C-	C	C	AG	C	G
ERR753159	ES-Hsp22	wild	A	G	G	C	G	G	G	C-	C	C	AG	C	G
ERR753160	ES-Hsp23	wild	A	G	G	C	G	G	G	C-	C	C	AG	C	G
ERR753162	ES-Hsp25	wild	A	G	G	C	G	G	G	C-	C	C	AG	C	G
ERR753163	ES-Hsp26	wild	A	G	G	C	G	G	G	C-	C	C	AG	C	G
ERR753170	ES-Hsp27	wild	A	G	G	C	G	G	G	C-	C	C	AG	C	G
ERR753096	ES-Hsp3	wild	A	G	G	C	G	G	G	C-	C	C	AG	C	G
ERR753174	ES-Hsp31	wild	A	G	G	C	G	G	G	C-	C	C	AG	C	G
ERR753178	ES-Hsp32	wild	A	G	G	C	G	G	G	C-	C	C	AG	C	G
ERR753179	ES-Hsp33	wild	A	G	G	C	G	G	G	C-	C	C	AG	C	G
ERR753181	ES-Hsp35	wild	A	G	G	C	G	G	G	C-	C	C	AG	C	G
ERR753182	ES-Hsp36	wild	A	G	G	C	G	G	G	C-	C	C	AG	C	G
ERR753184	ES-Hsp38	wild	A	G	G	C	G	G	G	C-	C	C	AG	C	G
ERR753187	ES-Hsp40	wild	A	G	G	C	G	G	G	C-	C	C	AG	C	G
ERR753194	ES-Hsp41	wild	A	G	G	C	G	G	G	C-	C	C	AG	C	G
ERR753196	ES-Hsp42	wild	A	G	G	C	G	G	G	C-	C	C	AG	C	G
ERR753198	ES-Hsp44	wild	A	G	G	C	G	G	G	C-	C	C	AG	C	G
ERR753203	ES-Hsp45	wild	A	G	G	C	G	G	G	C-	C	C	AG	C	G
ERR753265	ES-Hsp47	wild	A	G	G	C	G	G	G	C-	C	C	AG	C	G
ERR753266	ES-Hsp48	wild	A	G	G	C	G	G	G	C-	C	C	AG	C	G
ERR753267	ES-Hsp49	wild	A	G	G	C	G	G	G	C-	C	C	AG	C	G
ERR753268	ES-Hsp50	wild	A	G	G	C	G	G	G	C-	C	C	AG	C	G
ERR753269	ES-Hsp51	wild	A	G	G	C	G	G	G	C-	C	C	AG	C	G
ERR753270	ES-Hsp52	wild	A	G	G	C	G	G	G	C-	C	C	AG	C	G
ERR753271	ES-Hsp53	wild	A	G	G	C	G	G	G	C-	C	C	AG	C	G
ERR753272	ES-Hsp54	wild	A	G	G	C	G	G	G	C-	C	C	AG	C	G
ERR753275	ES-Hsp55	wild	A	G	G	C	G	G	G	C-	C	C	AG	C	G
ERR753278	ES-Hsp58	wild	A	G	G	C	G	G	G	C-	C	C	AG	C	G
ERR753279	ES-Hsp59	wild	A	G	G	C	G	G	G	C-	C	C	AG	C	G
ERR753099	ES-Hsp6	wild	A	G	G	C	G	G	G	C-	C	C	AG	C	G
ERR753288	ES-Hsp63	wild	A	G	G	C	G	G	G	C-	C	C	AG	C	G
ERR753290	ES-Hsp65	wild	A	G	G	C	G	G	G	C-	C	C	AG	C	G
ERR753291	ES-Hsp66	wild	A	G	G	C	G	G	G	C-	C	C	AG	C	G
ERR753298	ES-Hsp68	wild	A	G	G	C	G	G	G	C-	C	C	AG	C	G
ERR753329	ES-Hsp69	wild	A	G	G	C	G	G	G	C-	C	C	AG	C	G
ERR753100	ES-Hsp7	wild	A	G	G	C	G	G	G	C-	C	C	AG	C	G
ERR753330	ES-Hsp70	wild	A	G	G	C	G	G	G	C-	C	C	AG	C	G
ERR753331	ES-Hsp71	wild	A	G	G	C	G	G	G	C-	C	C	AG	C	G
ERR753337	ES-Hsp75	wild	A	G	G	C	G	G	G	C-	C	C	AG	C	G
ERR753338	ES-Hsp76	wild	A	G	G	C	G	G	G	C-	C	C	AG	C	G
ERR753342	ES-Hsp77	wild	A	G	G	C	G	G	G	C-	C	C	AG	C	G
ERR753166	ES-Hsp78	wild	A	G	G	C	G	G	G	C-	C	C	AG	C	G
ERR753145	ES-Hsp8	wild	A	G	G	C	G	G	G	C-	C	C	AG	C	G
ERR753175	ES-Hsp80	wild	A	G	G	C	G	G	G	C-	C	C	AG	C	G
ERR753176	ES-Hsp81	wild	A	G	G	C	G	G	G	C-	C	C	AG	C	G
ERR753177	ES-Hsp82	wild	A	G	G	C	G	G	G	C-	C	C	AG	C	G
ERR753281	ES-Hsp83	wild	A	G	G	C	G	G	G	C-	C	C	AG	C	G
ERR753284	ES-Hsp85	wild	A	G	G	C	G	G	G	C-	C	C	AG	C	G
ERR753336	ES-Hsp87	wild	A	G	G	C	G	G	G	C-	C	C	AG	C	G
ERR753339	ES-Hsp88	wild	A	G	G	C	G	G	G	C-	C	C	AG	C	G
ERR753167	ES-Hsp89	wild	A	G	G	C	G	G	G	C-	C	C	AG	C	G
ERR753146	ES-Hsp9	wild	A	G	G	C	G	G	G	C-	C	C	AG	C	G
ERR753169	ES-Hsp90	wild	A	G	G	C	G	G	G	C-	C	C	AG	C	G
ERR753328	ES-Hsp91	wild	A	G	G	C	G	G	G	C-	C	C	AG	C	G
ERR753253	ES-Ld108	wild	A	G	G	C	G	G	G	C-	C	C	AG	C	G
ERR753294	ES-Ld126	wild	A	G	G	C	G	G	G	C-	C	C	AG	C	G
ERR753113	ES-Ld14	wild	A	G	G	C	G	G	G	C-	C	C	AG	C	G
ERR753114	ES-Ld15	wild	A	G	G	C	G	G	G	C-	C	C	AG	C	G
ERR753129	ES-Ld30	wild	A	G	G	C	G	G	G	C-	C	C	AG	C	G
ERR753164	ES-Ld46	wild	A	G	G	C	G	G	G	C-	C	C	AG	C	G
ERR753191	ES-Ld52	wild	A	G	G	C	G	G	G	C-	C	C	AG	C	G
ERR753192	ES-Ld53	wild	A	G	G	C	G	G	G	C-	C	C	AG	C	G
ERR753206	ES-Ld61	wild	A	G	G	C	G	G	G	C-	C	C	AG	C	G
ERR753210	ES-Ld65	wild	A	G	G	C	G	G	G	C-	C	C	AG	C	G
ERR753212	ES-Ld67	wild	A	G	G	C	G	G	G	C-	C	C	AG	C	G
ERR753217	ES-Ld72	wild	A	G	G	C	G	G	G	C-	C	C	AG	C	G
ERR753107	ES-Ld8	wild	A	G	G	C	G	G	G	C-	C	C	AG	C	G
ERR753108	ES-Ld9	wild	A	G	G	C	G	G	G	C-	C	C	AG	C	G
Hsp	WGS-Hsp1	wild	A	G	G	C	G	G	G	C-	C	C	AG	C	G
SAMN08005653	WGS-Hsp2	wild	A	G	G	C	G	G	G	C-	C	C	AG	C	G
SAMN08005696	WGS-Cu45	wild	A	G	G	C	G	G	G	C-	C	C	AG	C	G
ERR753098	ES-Hsp5	wild	A	G	G	C	T	G	G	C-	C	C	AG	C	G
ERR753148	ES-Hsp11	wild	A	G	G	T	G	G	G	C-	C	C	AG	C	G
ERR753157	ES-Hsp20	wild	A	G	G	T	G	G	G	C-	C	C	AG	C	G
ERR753158	ES-Hsp21	wild	A	G	G	T	G	G	G	C-	C	C	AG	C	G
ERR753172	ES-Hsp29	wild	A	G	G	T	G	G	G	C-	C	C	AG	C	G
ERR753173	ES-Hsp30	wild	A	G	G	T	G	G	G	C-	C	C	AG	C	G
ERR753183	ES-Hsp37	wild	A	G	G	T	G	G	G	C-	C	C	AG	C	G
ERR753185	ES-Hsp39	wild	A	G	G	T	G	G	G	C-	C	C	AG	C	G
ERR753097	ES-Hsp4	wild	A	G	G	T	G	G	G	C-	C	C	AG	C	G
ERR753197	ES-Hsp43	wild	A	G	G	T	G	G	G	C-	C	C	AG	C	G
ERR753285	ES-Hsp61	wild	A	G	G	T	G	G	G	C-	C	C	AG	C	G
ERR753289	ES-Hsp64	wild	A	G	G	T	G	G	G	C-	C	C	AG	C	G
ERR753332	ES-Hsp72	wild	A	G	G	T	G	G	G	C-	C	C	AG	C	G
ERR753333	ES-Hsp73	wild	A	G	G	T	G	G	G	C-	C	C	AG	C	G
ERR753335	ES-Hsp74	wild	A	G	G	T	G	G	G	C-	C	C	AG	C	G
ERR753168	ES-Hsp79	wild	A	G	G	T	G	G	G	C-	C	C	AG	C	G
ERR753282	ES-Hsp84	wild	A	G	G	T	G	G	G	C-	C	C	AG	C	G
ERR753334	ES-Hsp86	wild	A	G	G	T	G	G	G	C-	C	C	AG	C	G
ERR753319	ES-Ld148	wild	A	G	G	T	G	G	G	C-	C	C	AG	C	G
SAMN08005654	WGS-Hsp3	wild	A	G	G	T	G	G	G	C-	C	C	AG	C	G
SAMN08005655	WGS-Htr	wild	A	G	G	T	G	G	G	C-	C	C	AG	C	G
ERR753296	ES-Hsp67	wild	T	G	G	C	G	G	G	C-	C	C	AG	C	A
ERR753152	ES-Hsp15	wild	T	G	G	C	G	G	G	C-	C	C	AG	C	G
ERR753276	ES-Hsp56	wild	T	G	G	C	G	G	G	C-	C	C	AG	T	G
ERR753280	ES-Hsp60	wild	T	G	G	C	G	G	G	C-	C	C	AG	T	G
ERR753313	ES-Ld142	b2	A	C	T	T	G	G	G	C-	C	T	AG	C	T
ERR753348	ES-Ld159	b2	A	C	T	T	G	G	G	C-	C	T	AG	C	T
ERR753186	ES-Ld48	b2	A	C	T	T	G	G	G	C-	C	T	AG	C	T
SAMN08005652	WGS-Hgy	b2	A	C	T	T	G	G	G	C-	C	T	AG	C	T
SAMN08005669	WGS-Cu18	b2	A	C	T	T	G	G	G	C-	C	T	AG	C	T
SAMN08005680	WGS-Cu29	b2	A	C	T	T	G	G	G	C-	C	T	AG	C	T
ERR753306	ES-Ld135	a2	A	C	T	T	G	G	G	CT	C	T	AG	C	T
ERR753321	ES-Ld149	a2	A	C	T	T	G	G	G	CT	C	T	AG	C	T
ERR753345	ES-Ld156	a2	A	C	T	T	G	G	G	CT	C	T	AG	C	T
ERR753346	ES-Ld157	a2	A	C	T	T	G	G	G	CT	C	T	AG	C	T
ERR753347	ES-Ld158	a2	A	C	T	T	G	G	G	CT	C	T	AG	C	T
ERR753137	ES-Ld38	a2	A	C	T	T	G	G	G	CT	C	T	AG	C	T
SAMN08005668	WGS-Cu17	a2	A	C	T	T	G	G	G	CT	C	T	AG	C	T
SAMN08005675	WGS-Cu24	a2	A	C	T	T	G	G	G	CT	C	T	AG	C	T
ERR753320	ES-Hag3	a4	A	C	T	T	T	G	G	C-	C	C	AG	C	T
ERR753326	ES-Hag4	a4	A	C	T	T	T	G	G	C-	C	C	AG	C	T
ERR753344	ES-Hag6	a4	A	C	T	T	T	G	G	C-	C	C	AG	C	T
ERR753246	ES-Ld101	a4	A	C	T	T	T	G	G	C-	C	C	AG	C	T
ERR753093	ES-Ld102	a4	A	C	T	T	T	G	G	C-	C	C	AG	C	T
ERR753248	ES-Ld103	a4	A	C	T	T	T	G	G	C-	C	C	AG	C	T
ERR753249	ES-Ld104	a4	A	C	T	T	T	G	G	C-	C	C	AG	C	T
ERR753252	ES-Ld107	a4	A	C	T	T	T	G	G	C-	C	C	AG	C	T
ERR753302	ES-Ld131	a4	A	C	T	T	T	G	G	C-	C	C	AG	C	T
ERR753349	ES-Ld160	a4	A	C	T	T	T	G	G	C-	C	C	AG	C	T
ERR753352	ES-Ld163	a4	A	C	T	T	T	G	G	C-	C	C	AG	C	T
SAMN08005712	WGS-Ld7	a4	A	C	T	T	T	G	G	C-	C	C	AG	C	T
SAMN08005704	WGS-Cu53	a4	A	C	T	T	T	G	G	C-	C	C	AG	C	T
SAMN08005733	WGS-Qk9	a4	A	C	T	T	T	G	G	C-	C	C	AG	C	T
SAMN08005823	WGS-Qk99	a4	A	C	T	T	T	G	G	C-	C	C	AG	C	T
SAMN08005735	WGS-Qk11	a4	A	C	T	T	T	G	G	C-	C	C	AG	C	T
SAMN08005736	WGS-Qk12	a4	A	C	T	T	T	G	G	C-	C	C	AG	C	T
SAMN08005737	WGS-Qk13	a4	A	C	T	T	T	G	G	C-	C	C	AG	C	T
SAMN08005738	WGS-Qk14	a4	A	C	T	T	T	G	G	C-	C	C	AG	C	T
SAMN08005739	WGS-Qk15	a4	A	C	T	T	T	G	G	C-	C	C	AG	C	T
SAMN08005740	WGS-Qk16	a4	A	C	T	T	T	G	G	C-	C	C	AG	C	T
SAMN08005741	WGS-Qk17	a4	A	C	T	T	T	G	G	C-	C	C	AG	C	T
SAMN08005742	WGS-Qk18	a4	A	C	T	T	T	G	G	C-	C	C	AG	C	T
SAMN08005725	WGS-Qk1	a4	A	C	T	T	T	G	G	C-	C	C	AG	C	T
SAMN08005743	WGS-Qk19	a4	A	C	T	T	T	G	G	C-	C	C	AG	C	T
SAMN08005744	WGS-Qk20	a4	A	C	T	T	T	G	G	C-	C	C	AG	C	T
SAMN08005746	WGS-Qk22	a4	A	C	T	T	T	G	G	C-	C	C	AG	C	T
SAMN08005747	WGS-Qk23	a4	A	C	T	T	T	G	G	C-	C	C	AG	C	T
SAMN08005751	WGS-Qk27	a4	A	C	T	T	T	G	G	C-	C	C	AG	C	T
SAMN08005752	WGS-Qk28	a4	A	C	T	T	T	G	G	C-	C	C	AG	C	T
SAMN08005753	WGS-Qk29	a4	A	C	T	T	T	G	G	C-	C	C	AG	C	T
SAMN08005754	WGS-Qk30	a4	A	C	T	T	T	G	G	C-	C	C	AG	C	T
SAMN08005755	WGS-Qk31	a4	A	C	T	T	T	G	G	C-	C	C	AG	C	T
SAMN08005759	WGS-Qk35	a4	A	C	T	T	T	G	G	C-	C	C	AG	C	T
SAMN08005760	WGS-Qk36	a4	A	C	T	T	T	G	G	C-	C	C	AG	C	T
SAMN08005762	WGS-Qk38	a4	A	C	T	T	T	G	G	C-	C	C	AG	C	T
SAMN08005765	WGS-Qk41	a4	A	C	T	T	T	G	G	C-	C	C	AG	C	T
SAMN08005769	WGS-Qk45	a4	A	C	T	T	T	G	G	C-	C	C	AG	C	T
SAMN08005777	WGS-Qk53	a4	A	C	T	T	T	G	G	C-	C	C	AG	C	T
SAMN08005779	WGS-Qk55	a4	A	C	T	T	T	G	G	C-	C	C	AG	C	T
SAMN08005780	WGS-Qk56	a4	A	C	T	T	T	G	G	C-	C	C	AG	C	T
SAMN08005782	WGS-Qk58	a4	A	C	T	T	T	G	G	C-	C	C	AG	C	T
SAMN08005783	WGS-Qk59	a4	A	C	T	T	T	G	G	C-	C	C	AG	C	T
SAMN08005786	WGS-Qk62	a4	A	C	T	T	T	G	G	C-	C	C	AG	C	T
SAMN08005788	WGS-Qk64	a4	A	C	T	T	T	G	G	C-	C	C	AG	C	T
SAMN08005790	WGS-Qk66	a4	A	C	T	T	T	G	G	C-	C	C	AG	C	T
SAMN08005795	WGS-Qk71	a4	A	C	T	T	T	G	G	C-	C	C	AG	C	T
SAMN08005796	WGS-Qk72	a4	A	C	T	T	T	G	G	C-	C	C	AG	C	T
SAMN08005798	WGS-Qk74	a4	A	C	T	T	T	G	G	C-	C	C	AG	C	T
SAMN08005799	WGS-Qk75	a4	A	C	T	T	T	G	G	C-	C	C	AG	C	T
SAMN08005800	WGS-Qk76	a4	A	C	T	T	T	G	G	C-	C	C	AG	C	T
SAMN08005802	WGS-Qk78	a4	A	C	T	T	T	G	G	C-	C	C	AG	C	T
SAMN08005731	WGS-Qk7	a4	A	C	T	T	T	G	G	C-	C	C	AG	C	T
SAMN08005803	WGS-Qk79	a4	A	C	T	T	T	G	G	C-	C	C	AG	C	T
SAMN08005804	WGS-Qk80	a4	A	C	T	T	T	G	G	C-	C	C	AG	C	T
SAMN08005805	WGS-Qk81	a4	A	C	T	T	T	G	G	C-	C	C	AG	C	T
SAMN08005806	WGS-Qk82	a4	A	C	T	T	T	G	G	C-	C	C	AG	C	T
SAMN08005807	WGS-Qk83	a4	A	C	T	T	T	G	G	C-	C	C	AG	C	T
SAMN08005808	WGS-Qk84	a4	A	C	T	T	T	G	G	C-	C	C	AG	C	T
SAMN08005809	WGS-Qk85	a4	A	C	T	T	T	G	G	C-	C	C	AG	C	T
SAMN08005810	WGS-Qk86	a4	A	C	T	T	T	G	G	C-	C	C	AG	C	T
SAMN08005811	WGS-Qk87	a4	A	C	T	T	T	G	G	C-	C	C	AG	C	T
SAMN08005812	WGS-Qk88	a4	A	C	T	T	T	G	G	C-	C	C	AG	C	T
SAMN08005813	WGS-Qk89	a4	A	C	T	T	T	G	G	C-	C	C	AG	C	T
SAMN08005814	WGS-Qk90	a4	A	C	T	T	T	G	G	C-	C	C	AG	C	T
SAMN08005815	WGS-Qk91	a4	A	C	T	T	T	G	G	C-	C	C	AG	C	T
SAMN08005816	WGS-Qk92	a4	A	C	T	T	T	G	G	C-	C	C	AG	C	T
SAMN08005817	WGS-Qk93	a4	A	C	T	T	T	G	G	C-	C	C	AG	C	T
SAMN08005818	WGS-Qk94	a4	A	C	T	T	T	G	G	C-	C	C	AG	C	T
SAMN08005819	WGS-Qk95	a4	A	C	T	T	T	G	G	C-	C	C	AG	C	T
SAMN08005820	WGS-Qk96	a4	A	C	T	T	T	G	G	C-	C	C	AG	C	T
SAMN08005821	WGS-Qk97	a4	A	C	T	T	T	G	G	C-	C	C	AG	C	T
SAMN08005822	WGS-Qk98	a4	A	C	T	T	T	G	G	C-	C	C	AG	C	T
SAMN08005716	WGS-Tw2	a4	A	C	T	T	T	G	G	C-	C	C	AG	C	T
SAMN08005721	WGS-Tw7	a4	A	C	T	T	T	G	G	C-	C	C	AG	C	T
SAMN08005763	WGS-Qk39	a4	A	C	T	T	T	G	G	C-	C	C	AG	C	T
SAMN08005764	WGS-Qk40	a4	A	C	T	T	T	G	G	C-	C	C	AG	C	T
SAMN08005767	WGS-Qk43	a4	A	C	T	T	T	G	G	C-	C	C	AG	C	T
SAMN08005768	WGS-Qk44	a4	A	C	T	T	T	G	G	C-	C	C	AG	C	T
SAMN08005770	WGS-Qk46	a4	A	C	T	T	T	G	G	C-	C	C	AG	C	T
SAMN08005771	WGS-Qk47	a4	A	C	T	T	T	G	G	C-	C	C	AG	C	T
SAMN08005772	WGS-Qk48	a4	A	C	T	T	T	G	G	C-	C	C	AG	C	T
SAMN08005776	WGS-Qk52	a4	A	C	T	T	T	G	G	C-	C	C	AG	C	T
SAMN08005781	WGS-Qk57	a4	A	C	T	T	T	G	G	C-	C	C	AG	C	T
SAMN08005801	WGS-Qk77	a4	A	C	T	T	T	G	G	C-	C	C	AG	C	T
SAMN08005724	WGS-Tw10	a4	A	C	T	T	T	G	G	C-	C	C	AG	C	T
SAMN08005722	WGS-Tw8	a4	A	C	T	T	T	G	G	C-	C	C	AG	C	T
ERR753264	ES-Ld119	b3	T	G	G	C	G	A	T	C-	C	C	AG	C	G
ERR753127	ES-Ld28	b3	T	G	G	C	G	A	T	C-	C	C	AG	C	G
ERR753128	ES-Ld29	b3	T	G	G	C	G	A	T	C-	C	C	AG	C	G
ERR753130	ES-Ld31	b3	T	G	G	C	G	A	T	C-	C	C	AG	C	G
SAMN08005689	WGS-Cu38	b3	T	G	G	C	G	A	T	C-	C	C	AG	C	G
SAMN08005792	WGS-Qk68	b3	T	G	G	C	G	A	T	C-	C	C	AG	C	G
ERR753109	ES-Ld10	b3	T	G	G	C	G	A	T	C-	C	C	AG	C	G
ERR753254	ES-Ld109	b3	T	G	G	C	G	A	T	C-	C	C	AG	C	G
ERR753110	ES-Ld11	b3	T	G	G	C	G	A	T	C-	C	C	AG	C	G
ERR753263	ES-Ld118	b3	T	G	G	C	G	A	T	C-	C	C	AG	C	G
ERR753111	ES-Ld12	b3	T	G	G	C	G	A	T	C-	C	C	AG	C	G
ERR753283	ES-Ld122	b3	T	G	G	C	G	A	T	C-	C	C	AG	C	G
ERR753112	ES-Ld13	b3	T	G	G	C	G	A	T	C-	C	C	AG	C	G
ERR753305	ES-Ld134	b3	T	G	G	C	G	A	T	C-	C	C	AG	C	G
ERR753308	ES-Ld137	b3	T	G	G	C	G	A	T	C-	C	C	AG	C	G
ERR753310	ES-Ld139	b3	T	G	G	C	G	A	T	C-	C	C	AG	C	G
ERR753312	ES-Ld141	b3	T	G	G	C	G	A	T	C-	C	C	AG	C	G
ERR753317	ES-Ld146	b3	T	G	G	C	G	A	T	C-	C	C	AG	C	G
ERR753118	ES-Ld19	b3	T	G	G	C	G	A	T	C-	C	C	AG	C	G
ERR753101	ES-Ld2	b3	T	G	G	C	G	A	T	C-	C	C	AG	C	G
ERR753125	ES-Ld26	b3	T	G	G	C	G	A	T	C-	C	C	AG	C	G
ERR753126	ES-Ld27	b3	T	G	G	C	G	A	T	C-	C	C	AG	C	G
ERR753102	ES-Ld3	b3	T	G	G	C	G	A	T	C-	C	C	AG	C	G
ERR753131	ES-Ld32	b3	T	G	G	C	G	A	T	C-	C	C	AG	C	G
ERR753132	ES-Ld33	b3	T	G	G	C	G	A	T	C-	C	C	AG	C	G
ERR753103	ES-Ld4	b3	T	G	G	C	G	A	T	C-	C	C	AG	C	G
ERR753193	ES-Ld54	b3	T	G	G	C	G	A	T	C-	C	C	AG	C	G
ERR753105	ES-Ld6	b3	T	G	G	C	G	A	T	C-	C	C	AG	C	G
ERR753205	ES-Ld60	b3	T	G	G	C	G	A	T	C-	C	C	AG	C	G
ERR753211	ES-Ld66	b3	T	G	G	C	G	A	T	C-	C	C	AG	C	G
ERR753214	ES-Ld69	b3	T	G	G	C	G	A	T	C-	C	C	AG	C	G
ERR753106	ES-Ld7	b3	T	G	G	C	G	A	T	C-	C	C	AG	C	G
ERR753221	ES-Ld76	b3	T	G	G	C	G	A	T	C-	C	C	AG	C	G
ERR753224	ES-Ld79	b3	T	G	G	C	G	A	T	C-	C	C	AG	C	G
ERR753233	ES-Ld88	b3	T	G	G	C	G	A	T	C-	C	C	AG	C	G
ERR753234	ES-Ld89	b3	T	G	G	C	G	A	T	C-	C	C	AG	C	G
ERR753239	ES-Ld94	b3	T	G	G	C	G	A	T	C-	C	C	AG	C	G
SAMN08005706	WGS-Ld1	b3	T	G	G	C	G	A	T	C-	C	C	AG	C	G
SAMN08005707	WGS-Ld2	b3	T	G	G	C	G	A	T	C-	C	C	AG	C	G
Barke	WGS-Cu1	b3	T	G	G	C	G	A	T	C-	C	C	AG	C	G
SAMN08005661	WGS-Cu10	b3	T	G	G	C	G	A	T	C-	C	C	AG	C	G
SAMN08005665	WGS-Cu14	b3	T	G	G	C	G	A	T	C-	C	C	AG	C	G
SAMN08005666	WGS-Cu15	b3	T	G	G	C	G	A	T	C-	C	C	AG	C	G
SAMN08005667	WGS-Cu16	b3	T	G	G	C	G	A	T	C-	C	C	AG	C	G
Bowman	WGS-Cu2	b3	T	G	G	C	G	A	T	C-	C	C	AG	C	G
SAMN08005671	WGS-Cu20	b3	T	G	G	C	G	A	T	C-	C	C	AG	C	G
SAMN08005672	WGS-Cu21	b3	T	G	G	C	G	A	T	C-	C	C	AG	C	G
SAMN08005677	WGS-Cu26	b3	T	G	G	C	G	A	T	C-	C	C	AG	C	G
SAMN08005679	WGS-Cu28	b3	T	G	G	C	G	A	T	C-	C	C	AG	C	G
Igri	WGS-Cu3	b3	T	G	G	C	G	A	T	C-	C	C	AG	C	G
SAMN08005681	WGS-Cu30	b3	T	G	G	C	G	A	T	C-	C	C	AG	C	G
SAMN08005682	WGS-Cu31	b3	T	G	G	C	G	A	T	C-	C	C	AG	C	G
SAMN08005683	WGS-Cu32	b3	T	G	G	C	G	A	T	C-	C	C	AG	C	G
SAMN08005684	WGS-Cu33	b3	T	G	G	C	G	A	T	C-	C	C	AG	C	G
SAMN08005685	WGS-Cu34	b3	T	G	G	C	G	A	T	C-	C	C	AG	C	G
SAMN08005687	WGS-Cu36	b3	T	G	G	C	G	A	T	C-	C	C	AG	C	G
SAMN08005688	WGS-Cu37	b3	T	G	G	C	G	A	T	C-	C	C	AG	C	G
SAMN08005692	WGS-Cu41	b3	T	G	G	C	G	A	T	C-	C	C	AG	C	G
SAMN08005695	WGS-Cu44	b3	T	G	G	C	G	A	T	C-	C	C	AG	C	G
SAMN08005697	WGS-Cu46	b3	T	G	G	C	G	A	T	C-	C	C	AG	C	G
SAMN08005698	WGS-Cu47	b3	T	G	G	C	G	A	T	C-	C	C	AG	C	G
SAMN08005699	WGS-Cu48	b3	T	G	G	C	G	A	T	C-	C	C	AG	C	G
SAMN08005791	WGS-Qk67	b3	T	G	G	C	G	A	T	C-	C	C	AG	C	G
SAMN08005793	WGS-Qk69	b3	T	G	G	C	G	A	T	C-	C	C	AG	C	G
ERR753324	ES-Ld152	a3	T	G	G	C	G	A	T	C-	G	C	AG	C	G
ERR753133	ES-Ld34	a3	T	G	G	C	G	A	T	C-	G	C	AG	C	G
ERR753226	ES-Ld81	a3	T	G	G	C	G	A	T	C-	G	C	AG	C	G
ERR753228	ES-Ld83	a3	T	G	G	C	G	A	T	C-	G	C	AG	C	G
ERR753122	ES-Ld23	a3	T	G	G	C	G	A	T	C-	G	C	AG	C	G
ERR753134	ES-Ld35	a3	T	G	G	C	G	A	T	C-	G	C	AG	C	G
ERR753135	ES-Ld36	a3	T	G	G	C	G	A	T	C-	G	C	AG	C	G
ERR753190	ES-Ld51	a3	T	G	G	C	G	A	T	C-	G	C	AG	C	G
ERR753201	ES-Ld58	a3	T	G	G	C	G	A	T	C-	G	C	AG	C	G
ERR753227	ES-Ld82	a3	T	G	G	C	G	A	T	C-	G	C	AG	C	G
SAMN08005673	WGS-Cu22	a3	T	G	G	C	G	A	T	C-	G	C	AG	C	G
SAMN08005674	WGS-Cu23	a3	T	G	G	C	G	A	T	C-	G	C	AG	C	G
SAMN08005676	WGS-Cu25	a3	T	G	G	C	G	A	T	C-	G	C	AG	C	G
SAMN08005690	WGS-Cu39	a3	T	G	G	C	G	A	T	C-	G	C	AG	C	G
ERR753200	ES-Ld57	a3	T	G	G	C	G	A	T	C-	G	C	AG	C	G
ERR753297	ES-Hag1	a1	T	G	G	C	G	G	G	C-	C	C	AG	C	A
ERR753343	ES-Hag2	a1	T	G	G	C	G	G	G	C-	C	C	A-	T	G
ERR753327	ES-Hag5	a1	T	G	G	C	G	G	G	C-	C	C	A-	T	G
ERR753245	ES-Ld100	a1	T	G	G	C	G	G	G	C-	C	C	A-	T	G
ERR753303	ES-Ld132	a1	T	G	G	C	G	G	G	C-	C	C	A-	T	G
SAMN08005693	WGS-Cu42	a1	T	G	G	C	G	G	G	C-	C	C	A-	T	G
SAMN08005766	WGS-Qk42	a1	T	G	G	C	G	G	G	C-	C	C	A-	T	G
SAMN08005775	WGS-Qk51	a1	T	G	G	C	G	G	G	C-	C	C	A-	T	G
SAMN08005720	WGS-Tw6	a1	T	G	G	C	G	G	G	C-	C	C	A-	T	G
SAMN08005723	WGS-Tw9	a1	T	G	G	C	G	G	G	C-	C	C	A-	T	G
ERR753092	ES-Ld1	a1	T	G	G	C	G	G	G	C-	C	C	A-	T	G
ERR753255	ES-Ld110	a1	T	G	G	C	G	G	G	C-	C	C	A-	T	G
ERR753257	ES-Ld112	a1	T	G	G	C	G	G	G	C-	C	C	A-	T	G
ERR753258	ES-Ld113	a1	T	G	G	C	G	G	G	C-	C	C	A-	T	G
ERR753259	ES-Ld114	a1	T	G	G	C	G	G	G	C-	C	C	A-	T	G
ERR753260	ES-Ld115	a1	T	G	G	C	G	G	G	C-	C	C	A-	T	G
ERR753262	ES-Ld117	a1	T	G	G	C	G	G	G	C-	C	C	A-	T	G
ERR753273	ES-Ld120	a1	T	G	G	C	G	G	G	C-	C	C	A-	T	G
ERR753274	ES-Ld121	a1	T	G	G	C	G	G	G	C-	C	C	A-	T	G
ERR753286	ES-Ld123	a1	T	G	G	C	G	G	G	C-	C	C	A-	T	G
ERR753292	ES-Ld124	a1	T	G	G	C	G	G	G	C-	C	C	A-	T	G
ERR753293	ES-Ld125	a1	T	G	G	C	G	G	G	C-	C	C	A-	T	G
ERR753295	ES-Ld127	a1	T	G	G	C	G	G	G	C-	C	C	A-	T	G
ERR753299	ES-Ld128	a1	T	G	G	C	G	G	G	C-	C	C	A-	T	G
ERR753300	ES-Ld129	a1	T	G	G	C	G	G	G	C-	C	C	A-	T	G
ERR753301	ES-Ld130	a1	T	G	G	C	G	G	G	C-	C	C	A-	T	G
ERR753304	ES-Ld133	a1	T	G	G	C	G	G	G	C-	C	C	A-	T	G
ERR753307	ES-Ld136	a1	T	G	G	C	G	G	G	C-	C	C	A-	T	G
ERR753311	ES-Ld140	a1	T	G	G	C	G	G	G	C-	C	C	A-	T	G
ERR753314	ES-Ld143	a1	T	G	G	C	G	G	G	C-	C	C	A-	T	G
ERR753316	ES-Ld145	a1	T	G	G	C	G	G	G	C-	C	C	A-	T	G
ERR753318	ES-Ld147	a1	T	G	G	C	G	G	G	C-	C	C	A-	T	G
ERR753322	ES-Ld150	a1	T	G	G	C	G	G	G	C-	C	C	A-	T	G
ERR753323	ES-Ld151	a1	T	G	G	C	G	G	G	C-	C	C	A-	T	G
ERR753116	ES-Ld17	a1	T	G	G	C	G	G	G	C-	C	C	A-	T	G
ERR753117	ES-Ld18	a1	T	G	G	C	G	G	G	C-	C	C	A-	T	G
ERR753119	ES-Ld20	a1	T	G	G	C	G	G	G	C-	C	C	A-	T	G
ERR753120	ES-Ld21	a1	T	G	G	C	G	G	G	C-	C	C	A-	T	G
ERR753121	ES-Ld22	a1	T	G	G	C	G	G	G	C-	C	C	A-	T	G
ERR753123	ES-Ld24	a1	T	G	G	C	G	G	G	C-	C	C	A-	T	G
ERR753138	ES-Ld39	a1	T	G	G	C	G	G	G	C-	C	C	A-	T	G
ERR753141	ES-Ld42	a1	T	G	G	C	G	G	G	C-	C	C	A-	T	G
ERR753142	ES-Ld43	a1	T	G	G	C	G	G	G	C-	C	C	A-	T	G
ERR753143	ES-Ld44	a1	T	G	G	C	G	G	G	C-	C	C	A-	T	G
ERR753144	ES-Ld45	a1	T	G	G	C	G	G	G	C-	C	C	A-	T	G
ERR753188	ES-Ld49	a1	T	G	G	C	G	G	G	C-	C	C	A-	T	G
ERR753195	ES-Ld55	a1	T	G	G	C	G	G	G	C-	C	C	A-	T	G
ERR753199	ES-Ld56	a1	T	G	G	C	G	G	G	C-	C	C	A-	T	G
ERR753202	ES-Ld59	a1	T	G	G	C	G	G	G	C-	C	C	A-	T	G
ERR753207	ES-Ld62	a1	T	G	G	C	G	G	G	C-	C	C	A-	T	G
ERR753209	ES-Ld64	a1	T	G	G	C	G	G	G	C-	C	C	A-	T	G
ERR753216	ES-Ld71	a1	T	G	G	C	G	G	G	C-	C	C	A-	T	G
ERR753218	ES-Ld73	a1	T	G	G	C	G	G	G	C-	C	C	A-	T	G
ERR753219	ES-Ld74	a1	T	G	G	C	G	G	G	C-	C	C	A-	T	G
ERR753220	ES-Ld75	a1	T	G	G	C	G	G	G	C-	C	C	A-	T	G
ERR753222	ES-Ld77	a1	T	G	G	C	G	G	G	C-	C	C	A-	T	G
ERR753223	ES-Ld78	a1	T	G	G	C	G	G	G	C-	C	C	A-	T	G
ERR753225	ES-Ld80	a1	T	G	G	C	G	G	G	C-	C	C	A-	T	G
ERR753229	ES-Ld84	a1	T	G	G	C	G	G	G	C-	C	C	A-	T	G
ERR753230	ES-Ld85	a1	T	G	G	C	G	G	G	C-	C	C	A-	T	G
ERR753232	ES-Ld87	a1	T	G	G	C	G	G	G	C-	C	C	A-	T	G
ERR753236	ES-Ld91	a1	T	G	G	C	G	G	G	C-	C	C	A-	T	G
ERR753237	ES-Ld92	a1	T	G	G	C	G	G	G	C-	C	C	A-	T	G
ERR753241	ES-Ld96	a1	T	G	G	C	G	G	G	C-	C	C	A-	T	G
ERR753242	ES-Ld97	a1	T	G	G	C	G	G	G	C-	C	C	A-	T	G
ERR753243	ES-Ld98	a1	T	G	G	C	G	G	G	C-	C	C	A-	T	G
ERR753244	ES-Ld99	a1	T	G	G	C	G	G	G	C-	C	C	A-	T	G
SAMN08005708	WGS-Ld3	a1	T	G	G	C	G	G	G	C-	C	C	A-	T	G
SAMN08005709	WGS-Ld4	a1	T	G	G	C	G	G	G	C-	C	C	A-	T	G
SAMN08005710	WGS-Ld5	a1	T	G	G	C	G	G	G	C-	C	C	A-	T	G
SAMN08005711	WGS-Ld6	a1	T	G	G	C	G	G	G	C-	C	C	A-	T	G
SAMN08005713	WGS-Ld8	a1	T	G	G	C	G	G	G	C-	C	C	A-	T	G
SAMN08005714	WGS-Ld9	a1	T	G	G	C	G	G	G	C-	C	C	A-	T	G
SAMN08005663	WGS-Cu12	a1	T	G	G	C	G	G	G	C-	C	C	A-	T	G
SAMN08005664	WGS-Cu13	a1	T	G	G	C	G	G	G	C-	C	C	A-	T	G
SAMN08005670	WGS-Cu19	a1	T	G	G	C	G	G	G	C-	C	C	A-	T	G
SAMN08005678	WGS-Cu27	a1	T	G	G	C	G	G	G	C-	C	C	A-	T	G
Morex	WGS-Cu4	a1	T	G	G	C	G	G	G	C-	C	C	A-	T	G
SAMN08005691	WGS-Cu40	a1	T	G	G	C	G	G	G	C-	C	C	A-	T	G
SAMN08005694	WGS-Cu43	a1	T	G	G	C	G	G	G	C-	C	C	A-	T	G
SAMN08005700	WGS-Cu49	a1	T	G	G	C	G	G	G	C-	C	C	A-	T	G
SAMN08005656	WGS-Cu5	a1	T	G	G	C	G	G	G	C-	C	C	A-	T	G
SAMN08005701	WGS-Cu50	a1	T	G	G	C	G	G	G	C-	C	C	A-	T	G
SAMN08005702	WGS-Cu51	a1	T	G	G	C	G	G	G	C-	C	C	A-	T	G
SAMN08005658	WGS-Cu7	a1	T	G	G	C	G	G	G	C-	C	C	A-	T	G
SAMN08005659	WGS-Cu8	a1	T	G	G	C	G	G	G	C-	C	C	A-	T	G
SAMN08005660	WGS-Cu9	a1	T	G	G	C	G	G	G	C-	C	C	A-	T	G
SAMN08005745	WGS-Qk21	a1	T	G	G	C	G	G	G	C-	C	C	A-	T	G
SAMN08005748	WGS-Qk24	a1	T	G	G	C	G	G	G	C-	C	C	A-	T	G
SAMN08005749	WGS-Qk25	a1	T	G	G	C	G	G	G	C-	C	C	A-	T	G
SAMN08005750	WGS-Qk26	a1	T	G	G	C	G	G	G	C-	C	C	A-	T	G
SAMN08005756	WGS-Qk32	a1	T	G	G	C	G	G	G	C-	C	C	A-	T	G
SAMN08005757	WGS-Qk33	a1	T	G	G	C	G	G	G	C-	C	C	A-	T	G
SAMN08005758	WGS-Qk34	a1	T	G	G	C	G	G	G	C-	C	C	A-	T	G
SAMN08005761	WGS-Qk37	a1	T	G	G	C	G	G	G	C-	C	C	A-	T	G
SAMN08005727	WGS-Qk3	a1	T	G	G	C	G	G	G	C-	C	C	A-	T	G
SAMN08005728	WGS-Qk4	a1	T	G	G	C	G	G	G	C-	C	C	A-	T	G
SAMN08005773	WGS-Qk49	a1	T	G	G	C	G	G	G	C-	C	C	A-	T	G
SAMN08005774	WGS-Qk50	a1	T	G	G	C	G	G	G	C-	C	C	A-	T	G
SAMN08005778	WGS-Qk54	a1	T	G	G	C	G	G	G	C-	C	C	A-	T	G
SAMN08005784	WGS-Qk60	a1	T	G	G	C	G	G	G	C-	C	C	A-	T	G
SAMN08005785	WGS-Qk61	a1	T	G	G	C	G	G	G	C-	C	C	A-	T	G
SAMN08005787	WGS-Qk63	a1	T	G	G	C	G	G	G	C-	C	C	A-	T	G
SAMN08005789	WGS-Qk65	a1	T	G	G	C	G	G	G	C-	C	C	A-	T	G
SAMN08005730	WGS-Qk6	a1	T	G	G	C	G	G	G	C-	C	C	A-	T	G
SAMN08005794	WGS-Qk70	a1	T	G	G	C	G	G	G	C-	C	C	A-	T	G
SAMN08005797	WGS-Qk73	a1	T	G	G	C	G	G	G	C-	C	C	A-	T	G
SAMN08005715	WGS-Tw1	a1	T	G	G	C	G	G	G	C-	C	C	A-	T	G
SAMN08005717	WGS-Tw3	a1	T	G	G	C	G	G	G	C-	C	C	A-	T	G
SAMN08005718	WGS-Tw4	a1	T	G	G	C	G	G	G	C-	C	C	A-	T	G
SAMN08005719	WGS-Tw5	a1	T	G	G	C	G	G	G	C-	C	C	A-	T	G
ERR753136	ES-Ld37	a1	T	G	G	C	G	G	G	C-	C	C	A-	T	G
ERR753139	ES-Ld40	heterozygous calls	T	G	G	C	G	R	K	-	-	C	AG	C	G
ERR753124	ES-Ld25	heterozygous calls	T	G	G	C	G	R	K	-	G	C	AG/A-	C	G
ERR753261	ES-Ld116	heterozygous calls	T	G	G	C	G	A	K	C-	C	C	AG	Y	G
ERR753325	ES-Ld153	heterozygous calls	W	G	G	C	G	G	G	-	C	C	AG/A-	C	G
ERR753104	ES-Ld5	heterozygous calls	A	C	T	T	G	G	G	C-	C	Y	AG	C	K
ERR753235	ES-Ld90	heterozygous calls	A	C	T	T	G	G	G	-	C	Y	AG/A-	C	K
ERR753315	ES-Ld144	heterozygous calls	T	S	K	Y	G	G	G	-	C	Y	AG	C	T
ERR753340	ES-Ld154	heterozygous calls	A	S	K	T	G	G	G	C-	C	Y	AG	C	T
ERR753165	ES-Ld47	heterozygous calls	A	S	K	T	G	G	G	-	C	T	AG	C	T
ERR753240	ES-Ld95	heterozygous calls	A	S	K	Y	G	G	G	CT	C	T	AG	C	T
ERR753161	ES-Hsp24	heterozygous calls	A	C	K	Y	T	G	G	-	-	C	AG	C	T
ERR753341	ES-Ld155	heterozygous calls	A	C	T	T	K	G	G	-	C	C	AG	C	T
ERR753213	ES-Ld68	heterozygous calls	T	G	G	C	G	R	T	C-	C	C	AG	Y	G
ERR753231	ES-Ld86	heterozygous calls	T	G	G	C	G	R	K	C-	C	C	AG	C	G
ERR753256	ES-Ld111	heterozygous calls	T	G	G	C	G	R	K	C-	C	C	A,AG	C	G
ERR753309	ES-Ld138	heterozygous calls	T	G	G	C	G	A	K	-	S	C	AG	C	G
ERR753115	ES-Ld16	heterozygous calls	T	G	G	C	G	G	G	C-	C	C	AG/A-	T	G
ERR753350	ES-Ld161	heterozygous calls	T	G	G	C	G	G	G	C-	C	C	AG/A-	T	G
ERR753351	ES-Ld162	heterozygous calls	T	G	G	C	G	G	G	-	-	C	AG/A-	T	G
ERR753140	ES-Ld41	heterozygous calls	T	G	G	C	G	G	G	C-	C	C	AG/A-	T	G
ERR753189	ES-Ld50	heterozygous calls	T	G	G	C	G	G	G	C-	C	C	AG/A-	T	G
ERR753208	ES-Ld63	heterozygous calls	T	G	G	C	G	G	G	C-	C	C	AG/A-	T	G
ERR753238	ES-Ld93	heterozygous calls	T	G	G	C	G	G	G	C-	C	C	AG/A-	T	G
ERR753250	ES-Ld105	heterozygous calls	-	G	G	C	K	A	T	-	-	C	AG	C	G
SAMN08005734	WGS-Qk10	heterozygous calls	A	S	K	Y	K	G	G	C-	C	C	AG	C	T
ERR753215	ES-Ld70	heterozygous calls	T	G	G	C	G	R	K	C-	C	C	AG	C	G
SAMN08005703	WGS-Cu52	heterozygous calls	T	G	G	C	G	G	G	C-	C	C	A-	Y	G
SAMN08005657	WGS-Cu6	heterozygous calls	T	G	G	C	G	G	G	C-	C	C	A-	T	G
SAMN08005662	WGS-Cu11	heterozygous calls	T	G	G	C	G	R	G	C-	C	C	A-	T	G
SAMN08005705	WGS-Cu54	heterozygous calls	T	G	G	C	G	R	G	C-	S	C	A-	T	G
SAMN08005686	WGS-Cu35	heterozygous calls	T	G	G	C	G	G	G	C-	C	C	A,AG	T	G
SAMN08005726	WGS-Qk2	heterozygous calls	W	S	K	Y	K	G	G	C-	C	C	A,AG	Y	K
SAMN08005729	WGS-Qk5	heterozygous calls	A	C	K	Y	K	G	G	C-	C	C	A,AG	C	T
SAMN08005732	WGS-Qk8	heterozygous calls	W	S	T	Y	K	G	G	C-	C	C	A,AG	Y	T
ERR753251	ES-Ld106	heterozygous calls	T	G	G	C	G	R	K	-	-	C	A,AG	Y	G
