# Supplementary material for: Origin and evolution of qingke barley in Tibet
Source: Nat Commun. 2018 Dec 21;9:5433. doi: 10.1038/s41467-018-07920-5 (PMC6303313; doi:10.1038/s41467-018-07920-5)
Supplement: Supplementary file 12 — Supplementary Data 9 [file 41467_2018_7920_MOESM12_ESM.xlsx]

## Sheet: Sheet1
The PCR Primer for SNPs quality estimation
Primer ID	chromosome	product start position	product end position	product length (bp)	forward sequence (5'-3')	reverse sequence (5'-3')
p1	3H	289010668	289010945	278	CACAAGTCATGCCTTCACGG	GTCGGATGTCAAAGGAAGTGG
p2	3H	409416169	409416537	369	CTTGCTCGGAGGAGTGAGAT	ACGCTCGTGCTTATCATGTC
p3	4H	77829605	77829942	338	TCGCAAGTTCTACCCGTGAG	CTTGTTTTCGCGCCCTTCTT
p4	4H	162297143	162297479	337	CTGCCCTGTGATCATGCAGT	TGCAGCATACTGGCAAAGCA
p5	4H	415328741	415329043	303	CCCGTCCTGACATCATGCTA	TGTATTCCGCTTCGACGGTG
p6	5H	456236568	456236897	337	TCCCACATGGGATGGGATCT	AGGCGAAGCCGAATTATGGT
p7	6H	146121785	146122022	238	TCTCCCACCCTCCTTGATGA	ACTGTTCACCAATTCAAAGCCT
p8	6H	260317928	260318208	281	TCAGTCACCTCCCCTAAGACG	TGGAGATCTTCATCCAACACGA
p9	7H	250804048	250804305	258	AGCAAACAAACTATGCAGCGA	TCGTGGTGTACGGCACAATA
p10	chrUn	249700659	249700968	310	ACCATCTGACCCGAGCAGTC	ACCGTATCCTCCTTCCAAAGC
