# Supplementary material for: Origin and evolution of qingke barley in Tibet
Source: Nat Commun. 2018 Dec 21;9:5433. doi: 10.1038/s41467-018-07920-5 (PMC6303313; doi:10.1038/s41467-018-07920-5)
Supplement: Supplementary file 13 — Supplementary Data 10 [file 41467_2018_7920_MOESM13_ESM.xlsx]

## Sheet: Sheet1
SNPs quality estimation by Sanger sequencing
									genotype** (GATK/Sanger)
Primer code	chromsome	SNP position	REF*	SAMN08005653	SAMN08005654	SAMN08005658	SAMN08005666	SAMN08005667	SAMN08005674	SAMN08005681	SAMN08005706	SAMN08005727	SAMN08005729	SAMN08005796	SAMN08005819	SAMN08005823
				WGS-Hsp2	WGS-Hsp3	WGS-Cu7	WGS-Cu15	WGS-Cu16	WGS-Cu23	WGS-Cu30	WGS-Ld1	WGS-Qk3	WGS-Qk5	WGS-Qk72	WGS-Qk95	WGS-Qk99
p1	3H	289010776	T	T	C/C	T	T	C/C	T	T	C/C	C/C	C/C	C/C	C/C	C/C
	3H	289010816	A	A	C/C	A	A	C/C	A	A	C/C	C/C	A	A	C/C	C/C
	3H	289010841	C	C	A/A	C	C	A/A	C	C	A/A	A/A	C	C	A/A	A/A
p2	3H	409416343	C	C	C	C	C	C	C	C	T/T	T/T	T/T	T/T	T/T	T/T
p3	4H	77829629	G	G	G	G	T/T	G	G	G	G	G	G	G	G	G
	4H	77829772	A	A	T/T	W/W	T/T	A	A	A	A	A	A	A	A	A
	4H	77829794	G	G	T/T	T/T	T/T	G	G	T/T	G	G	G	G	G	G
	4H	77829856	T	A	A	A	A	A	T	A	A	A	A	A	A	A
	4H	77829870	T	T	C/C	Y/Y	C/C	T	T	T	T	T	T	T	T	T
p4	4H	162297294	A	A	A	A	A	A	A	R/R	A	G/G	G/G	G/G	G/G	G/G
	4H	162297318	C	C	T/T	C	C	C	C	C	C	C	C	C	C	C
	4H	162297394	C	C	T/T	C	C	C	C	C	C	C	C	C	C	C
p5	4H	415328916	C	C	C	C	C	C	C	C	C	A/fail**	A/A	A/A	A/A	A/A
	4H	415328918	A	A	T/T	A	A	A	A	A	A	A/fail	A	A	A	A
	4H	415328946	G	T/T	G	G	G	G	G	G	G	G/fail	G	G	G	G
p6	5H	456236603	T	G/G	G/G	G/G	G/G	G/G	T	T	G/G	-/fail	G/G	G/G	G/G	G/G
	5H	456236692	C	C	C	C	C	C	C	C	T/T	Y/fail	T/T	C	T/T	T/T
	5H	456236701	T	T	G/G	K/K	T	G/G	T	T	G/G	K/fail	G/G	G/G	G/G	G/G
	5H	456236748	C	C	C	C	C	C	C	C	T/T	Y/fail	T/T	C	T/T	Y/Y
	5H	456236750	A	T/T	A	W/W	T/T	A	A	A	A	A/fail	A	A	A	A
	5H	456236807	G	T/T	G	K/K	T/T	G	G	G	G	G/fail	G	G	G	G
	5H	456236819	G	G	G	G	G	G	G	G	C/C	S/fail	C/C	G	C/C	S/S
p7	6H	146121896	C	C	C	C	C	C	C	C	C	C	C	C	C	C
p8	6H	260318007	T	T	T	T	T	T	T	T	A/A	T	T	T	T	T
	6H	260318051	G	G	A/A	G	G	G	G	G	G	R/R	G	A/A	A/A	G
	6H	260318068	G	G	G	G	G	G	T/T	G	G	K/K	T/T	G	G	T/T
	6H	260318096	G	G	G	K/K	G	T/T	G	T/T	G	G	G	G	G	G
p9	7H	250804179	C	T/T	Y/Y	C	C	C	C	C	C	C	C	C	C	C
p10	chrUn	249700723	T	C/C	T	Y/fail	T	T	C/C	T	T	C/C	C/C	C/C	C/C	C/C
	chrUn	249700748	G	A/A	G	G/fail	-/G	G	G	G	G	G	G	G	G	G
	chrUn	249700780	T	T	T	Y/fail	T	T	C/C	T	T	C/C	C/C	C/C	C/C	C/C
* REF: the genotype of barley genome reference (http://webblast.ipkfailgatersleben.de/barley_ibsc/)
** The green cell was the SNPs calls compared to barley genome reference
** The W, S, M, K, R, Y was the degenerate base symbols (https://en.wikipedia.org/wiki/Nucleic_acid_notation)
** fail: the PCR was failed
