# Supplementary material for: Origin and evolution of qingke barley in Tibet
Source: Nat Commun. 2018 Dec 21;9:5433. doi: 10.1038/s41467-018-07920-5 (PMC6303313; doi:10.1038/s41467-018-07920-5)
Supplement: Supplementary file 14 — Supplementary Data 11 [file 41467_2018_7920_MOESM14_ESM.xlsx]

## Sheet: Sheet1
The downloaded sequences of the five key domestic genes (Btr1, Btr2, Vrs1, Int-C and Nud)
download sequences information						alignment information in barley genome					PCR primer information
gene	sequence ID	chromosome	strain	Start position	End position	strain	Start position	End position	Identities	gene name in barley high confidence gene set	name	product start position in gene sequence	product end position in gene sequence	product length (bp)	forward sequence (5'-3')	reverse sequence (5'-3')
Btr1	gi|914342453	3H	+	2	2390	+	48317863	48320238	0.97	#	P_Btr1	434	1398	965	TACTGGTGGCCATTACGACG	ACGTACCAACCAACGAAGGC
Btr2	gi|914342917	3H	+	1	1989	-	48194368	48192380	0.99	#	P_Btr2	1872	2601	730	ACCTACATCAACGCGACGAA	AGCTACAAACTGCAGACCGAT
			+	2020	4875	+	48388331	48391178	0.98
Vrs1	gi|119943316	2H	+	1	2147	+	652030636	652032779	0.98	#	P_Vrs1	871	1615	745	GATACCAGCAAGCAGAGGGC	AAAAACACTCGACCACGCTG
			+	976	2147	+	652093915	652095085	0.99
Int-C	JF904738.1	4H	+	1	1074	-	17600183	17599110	0.99	HORVU4Hr1G007040.1	P_Int-C	22	523	502	CCAAGCCCCATGGACTTACC	CGTCAGTCATGACCTCCTTGA
			+	1	334	-	17783087	17782755	0.98
Nud	gi|169635836 (236,983bp-237,86bp)	7H	+	1	884	+	546587457	546588340	0.99	HORVU7Hr1G089930.5
