# Supplementary material for: Origin and evolution of qingke barley in Tibet
Source: Nat Commun. 2018 Dec 21;9:5433. doi: 10.1038/s41467-018-07920-5 (PMC6303313; doi:10.1038/s41467-018-07920-5)
Supplement: Supplementary file 15 — Source Data [file 41467_2018_7920_MOESM15_ESM.xlsx]

## Sheet: Figure 1a
Figure 1a
	ES: Hsp		ES: Hag		ES: landrace		WGS: landrace		WGS: qingke		WGS: TWB
	longitude	latitude	longitude	latitude	longitude	latitude	longitude	latitude	longitude	latitude	longitude	latitude
	28.17	36.4	91.1	29.65	-17.81	28.8	105.161	31.6353	81.1774	30.2932	88.6411	28.8488
	34.02	34.98	91.1	29.65	-16.78	28.21	119.016	33.6102	81.1774	30.2932	88.9935	28.4715
	34.47	31.4	91.1	29.65	-8.83	31.05	120.162	33.3496	85.16	31.06	91.8838	29.0246
	34.59	31.7	91.1	29.65	-7.5	30.5	120.265	30.1853	85.3	28.861	92.1	31.47
	34.63	30.89	94.45	29.43	-7.5	30.5	120.822	29.5885	86.061	28.594	92.1	31.47
	34.68	30.57	101.15	30.97	-7.5	30.5	121.145	28.8584	88.6411	28.8488	92.2618	28.4068
	34.7	31.5			-7.5	30.5			88.6411	28.8488	94.3612	29.6366
	34.74	30.85			-6.85	40.98			88.9496	29.2622	95.5676	29.859
	34.89	31.54			-6.83	34.02			88.9496	29.2622	98.27	30.87
	34.89	31.44			-6.75	37.57			88.9935	28.4715	98.4896	30.7406
	35.11	31.77			-5.79	31.37			89.0749	27.8091
	35.12	31.35			-5.07	37.53			89.3735	29.8088
	35.3	31.83			-4.77	43.07			89.3735	29.8088
	35.4	32.07			-3.15	40.63			89.4626	28.9046
	35.42	33			-3.05	32.05			89.4626	28.9046
	35.42	32.97			-2.67	42.85			89.6489	28.4371
	35.44	31.67			-1.25	34.22			89.9698	29.2182
	35.44	31.67			1.52	41.98			90.3981	28.9681
	35.45	32.74			2.21	46.22			90.9842	29.2894
	35.63	30.67			2.68	42.73			90.9842	29.2894
	35.65	33.25			3.22	36.7			91.05	30.51
	35.66	32.78			6.31	45.43			91.0606	29.3698
	35.67	32.58			7.85	46.31			91.0606	29.3698
	35.72	32.1			9.12	47.98			91.0606	29.3698
	35.73	33.23			9.5	30.13			91.4336	28.4379
	35.76	33.29			12.64	47.27			91.6374	29.2449
	35.82	35.61			12.73	37.93			91.8838	29.0246
	35.87	33.47			13.17	47.01			91.8838	29.0246
	35.9	32.02			13.53	26.8			91.9571	27.9909
	35.92	33.83			13.75	37.58			92.1	31.47
	36.05	32.22			13.88	41.9			92.1	31.47
	36.1	33.93			13.92	25.92			92.2618	28.4068
	36.38	32.6			13.98	32.77			92.4158	29.2591
	36.47	36.26			14.88	26.23			93.2461	29.8853
	36.7	35.01			18.42	43.87			93.2461	29.8853
	36.73	36.98			18.79	12.04			93.68	31.53
	36.84	33.65			18.83	49.52			93.68	31.53
	36.93	36.99			18.89	49.36			93.68	31.53
	36.95	36.87			20.19	40.79			93.68	31.53
	37.01	35.03			20.6	49.63			93.68	31.53
	37.27	37.33			20.96	49.42			94.1	31.96
	37.28	37.42			21.33	52.41			94.1	31.96
	37.28	36.78			21.45	42			94.2132	29.2161
	37.73	37.32			21.82	39.07			94.2132	29.2161
	37.79	37.66			21.82	39.07			94.2132	29.2161
	38.78	37.41			22.14	48.53			94.3612	29.6366
	38.88	35.17			22.18	37.67			94.3612	29.6366
	39.7	37.55			22.64	32.76			94.5934	30.8858
	39.78	37.78			23.31	24.05			95.5676	29.859
	39.96	37.79			23.6	46.78			95.5676	29.859
	40	36.95			23.71	56.65			95.76	30.81
	40.5	36.97			25.96	43.85			95.76	30.81
	40.77	37.33			27.23	31.35			96.4806	32.203
	41.09	37.07			27.77	42.31			96.57	31.2
	41.45	37.68			27.92	40.65			96.57	31.2
	41.65	36.42			29.01	38.29			96.6655	32.917
	41.72	37.97			29.5	39.25			96.6655	32.917
	42.07	37.08			29.9	31.19			96.95	30.04
	42.1	37.09			30.71	28.31			96.95	30.04
	42.17	36.33			32.52	30.82			97.2375	31.4425
	43.1	40.65			34.35	61.78			98.27	30.87
	43.17	36.08			34.48	30.57			98.27	30.87
	43.2	35.37			35.19	31.72			99.703	27.8191
	43.42	36.38			35.22	31.78			102.145	36.8433
	44.15	36.4			35.23	31.77
	44.48	37.25			35.73	34.33
	45.7	36.75			35.8	31.72
	45.94	34.53			35.83	31.28
	46.02	34.44			36.03	32.69
	47.03	35.27			36.05	34.43
	47.2	38.5			36.1	33.93
	48.18	33.82			36.27	32.12
	48.26	32.19			36.33	41.29
	48.58	31.68			36.46	36.12
	49.83	32.55			36.47	8.15
	50.83	30.07			36.49	50.1
	51.25	35.5			36.54	33.82
	52.52	29.61			36.83	7.67
	56.68	38.42			36.88	7.47
	59.48	35.98			37	38
	61.88	41.05			37.99	37.03
	62.34	35.28			38.09	36.7
	63.18	34.5			38.23	5.63
	66.63	38.31			38.96	36.38
	67.44	38.08			39.43	14.7
	67.69	40.07			40.07	36.83
	68.61	38.62			41.17	39.18
	69	35.75			42	34.83
	69.24	38.34			42.72	43.05
					43.26	36.44
					43.26	36.17
					43.35	42.3
					44.21	15.36
					44.28	37.57
					44.52	40.18
					44.73	42.18
					46.72	24.63
					46.78	38.65
					47.5	42.98
					47.8	37.63
					47.82	30.5
					48.82	31.53
					48.82	34.58
					50.85	30.52
					50.85	33.57
					51.87	35.6
					57.18	50.3
					57.25	25.67
					57.33	22.67
					57.67	23.17
					58.38	37.94
					58.98	37.63
					60.15	41.6
					65.75	34.63
					67.9	38.28
					68.67	37.33
					71.14	34.86
					71.15	35
					71.15	35
					71.31	35.91
					71.52	35.91
					72.38	36.27
					73.08	31.42
					73.37	36.3
					75.28	42.82
					77.17	31.1
					80.92	29.25
					83.74	28.36
					112	31
					113.65	34.77
					126.4	39.5
					142.64	51

## Sheet: Figure 1b
Figure 1b
	WGS: qingke		WGS: TWB
	longitude	latitude	longitude	latitude
	81.1774	30.2932	88.6411	28.8488
	81.1774	30.2932	88.9935	28.4715
	85.16	31.06	91.8838	29.0246
	85.3	28.861	92.1	31.47
	86.061	28.594	92.1	31.47
	88.6411	28.8488	92.2618	28.4068
	88.6411	28.8488	94.3612	29.6366
	88.9496	29.2622	95.5676	29.859
	88.9496	29.2622	98.27	30.87
	88.9935	28.4715	98.4896	30.7406
	89.0749	27.8091
	89.3735	29.8088
	89.3735	29.8088
	89.4626	28.9046
	89.4626	28.9046
	89.6489	28.4371
	89.9698	29.2182
	90.3981	28.9681
	90.9842	29.2894
	90.9842	29.2894
	91.05	30.51
	91.0606	29.3698
	91.0606	29.3698
	91.0606	29.3698
	91.4336	28.4379
	91.6374	29.2449
	91.8838	29.0246
	91.8838	29.0246
	91.9571	27.9909
	92.1	31.47
	92.1	31.47
	92.2618	28.4068
	92.4158	29.2591
	93.2461	29.8853
	93.2461	29.8853
	93.68	31.53
	93.68	31.53
	93.68	31.53
	93.68	31.53
	93.68	31.53
	94.1	31.96
	94.1	31.96
	94.2132	29.2161
	94.2132	29.2161
	94.2132	29.2161
	94.3612	29.6366
	94.3612	29.6366
	94.5934	30.8858
	95.5676	29.859
	95.5676	29.859
	95.76	30.81
	95.76	30.81
	96.4806	32.203
	96.57	31.2
	96.57	31.2
	96.6655	32.917
	96.6655	32.917
	96.95	30.04
	96.95	30.04
	97.2375	31.4425
	98.27	30.87
	98.27	30.87
	99.703	27.8191
	102.145	36.8433

## Sheet: Figure 1c
Figure 1c is drawn with Adobe Illustrator based on the original map https://d-maps.com/carte.php?num_car=11572&lang=en

## Sheet: Figure 2a
Figure 2a
(SAMN08005698:0.00823,(SAMN08005699:0.01627,(SAMN08005669:0.01901,
((((ERR753118:0.01220,ERR753128:0.01220):0.00027,(ERR753231:0.00983,
ERR753317:0.01044):0.00145):0.00378,(SAMN08005672:0.00247,SAMN08005689:0.00194):0.01557):0.00083,
(ERR753105:0.01771,(ERR753214:0.01757,((ERR753106:0.01238,
ERR753127:0.01294):0.00640,(((((ERR753110:0.00111,ERR753132:0.00224):0.01339,
(ERR753211:0.01079,SAMN08005692:0.01171):0.00398):0.00166,ERR753205:0.01772):0.00081,
ERR753239:0.01881):0.00202,((ERR753126:0.02256,SAMN08005684:0.02735):0.00063,
(((((Bowman:0.00459,ERR753093:0.00250):0.00812,ERR753256:0.01112):0.00709,
((SAMN08005671:0.00244,SAMN08005685:0.00204):0.01355,SAMN08005683:0.01664):0.00152):0.00411,
SAMN08005661:0.02509):0.00153,((((((((((((((ERR753092:0.00185,
ERR753304:0.00141):0.00558,ERR753116:0.00754):0.01316,((ERR753117:0.01337,
ERR753286:0.01383):0.00300,ERR753262:0.01579):0.00570):0.00332,
ERR753232:0.02431):0.01757,((((((((ERR753119:0.02369,(((ERR753229:0.00538,
ERR753327:0.00596):0.00761,ERR753230:0.01306):0.01287,ERR753241:0.02489):0.00026):0.00315,
((((ERR753248:0.01585,(ERR753252:0.01344,(SAMN08005702:0.01339,
((SAMN08005710:0.00510,SAMN08005711:0.00512):0.00602,SAMN08005712:0.01123):0.00160):0.00376):0.00151):0.00381,
SAMN08005708:0.01881):0.00341,(ERR753314:0.01749,(((SAMN08005700:0.01167,
SAMN08005701:0.01154):0.00266,SAMN08005713:0.01327):0.00191,(SAMN08005709:0.01184,
SAMN08005714:0.01386):0.00326):0.00502):0.00458):0.00201,SAMN08005703:0.02467):0.00289):0.00140,
ERR753237:0.02689):0.00257,ERR753319:0.03704):0.00558,((((((((ERR753218:0.00915,
ERR753223:0.00939):0.00624,ERR753255:0.01648):0.00896,SAMN08005721:0.02556):0.00242,
(((((ERR753246:0.01575,((((SAMN08005719:0.01614,(SAMN08005801:0.00722,
SAMN08005817:0.00612):0.00644):0.00333,(((((((((((SAMN08005729:0.00378,
SAMN08005735:0.00440):0.00697,SAMN08005773:0.01152):0.00066,(((SAMN08005734:0.00661,
((SAMN08005763:0.00415,SAMN08005767:0.00390):0.00189,SAMN08005764:0.00581):0.00115):0.00046,
SAMN08005738:0.00672):0.00368,SAMN08005755:0.01167):0.00032):0.00039,
((SAMN08005753:0.00080,SAMN08005754:0.00085):0.00703,(SAMN08005772:0.00076,
SAMN08005812:0.00094):0.00696):0.00416):0.00125,((SAMN08005739:0.00669,
SAMN08005746:0.00582):0.00614,SAMN08005769:0.01310):0.00071):0.00124,
SAMN08005774:0.01503):0.00045,SAMN08005745:0.01543):0.00025,(((SAMN08005744:0.00913,
((SAMN08005765:0.00689,SAMN08005768:0.00721):0.00110,SAMN08005809:0.00847):0.00085):0.00330,
((SAMN08005788:0.00593,SAMN08005810:0.00606):0.00305,SAMN08005807:0.00951):0.00353):0.00196,
SAMN08005757:0.01451):0.00070):0.00022,((SAMN08005756:0.00978,
SAMN08005802:0.00926):0.00481,SAMN08005775:0.01418):0.00151):0.00017,
((((SAMN08005737:0.00696,SAMN08005782:0.00662):0.00224,(SAMN08005740:0.00263,
SAMN08005743:0.00364):0.00560):0.00318,(((SAMN08005741:0.00613,
SAMN08005804:0.00635):0.00168,SAMN08005780:0.00773):0.00173,SAMN08005742:0.00866):0.00287):0.00198,
SAMN08005816:0.01342):0.00114):0.00123,((SAMN08005748:0.01498,
SAMN08005751:0.01454):0.00163,SAMN08005822:0.01688):0.00058):0.00053):0.00067,
((((SAMN08005722:0.00253,SAMN08005724:0.00257):0.00931,SAMN08005723:0.01246):0.00405,
(SAMN08005766:0.01327,((SAMN08005770:0.00807,SAMN08005771:0.00803):0.00145,
SAMN08005776:0.00955):0.00463):0.00206):0.00073,((SAMN08005731:0.00945,
SAMN08005732:0.00850):0.00557,SAMN08005761:0.01474):0.00117):0.00226):0.00053,
SAMN08005786:0.01916):0.00076):0.00127,(((((SAMN08005716:0.01246,
SAMN08005787:0.01346):0.00303,SAMN08005785:0.01480):0.00022,SAMN08005783:0.01561):0.00397,
((((SAMN08005730:0.01141,SAMN08005815:0.01263):0.00130,SAMN08005736:0.01432):0.00213,
SAMN08005762:0.01723):0.00287,SAMN08005790:0.01911):0.00111):0.00168,
(SAMN08005779:0.01038,SAMN08005781:0.00951):0.01027):0.00046):0.00101,
((((SAMN08005715:0.01773,((((SAMN08005725:0.01428,SAMN08005749:0.01386):0.00149,
(SAMN08005726:0.01092,SAMN08005727:0.01033):0.00301):0.00086,SAMN08005797:0.01655):0.00060,
(((((SAMN08005733:0.01105,SAMN08005750:0.01096):0.00079,SAMN08005747:0.01141):0.00168,
SAMN08005759:0.01325):0.00059,(SAMN08005752:0.01358,SAMN08005760:0.01349):0.00063):0.00075,
SAMN08005758:0.01405):0.00139):0.00106):0.00163,SAMN08005784:0.01768):0.00131,
(((SAMN08005728:0.00076,SAMN08005789:0.00079):0.01219,SAMN08005805:0.01432):0.00478,
(SAMN08005799:0.00852,SAMN08005800:0.00867):0.00933):0.00293):0.00164,
((SAMN08005777:0.01693,((((SAMN08005796:0.01100,SAMN08005798:0.01011):0.00139,
SAMN08005819:0.01216):0.00212,SAMN08005818:0.01276):0.00121,(((((SAMN08005803:0.00114,
SAMN08005821:0.00107):0.00026,SAMN08005806:0.00153):0.00016,SAMN08005820:0.00138):0.00876,
SAMN08005813:0.01014):0.00146,SAMN08005811:0.01263):0.00208):0.00291):0.00370,
SAMN08005814:0.02015):0.00102):0.00066):0.00116,SAMN08005823:0.01962):0.00156,
(ERR753350:0.01957,((SAMN08005718:0.01973,SAMN08005808:0.01819):0.00243,
SAMN08005778:0.02267):0.00075):0.00309):0.00129):0.00268,(SAMN08005792:0.01689,
SAMN08005795:0.01802):0.01019):0.00201,(SAMN08005791:0.01852,SAMN08005793:0.01836):0.00918):0.00271,
SAMN08005704:0.03260):0.00229,(SAMN08005705:0.02314,(SAMN08005717:0.02383,
SAMN08005720:0.02746):0.00425):0.00488):0.00104):0.00169,((ERR753207:0.01911,
((ERR753249:0.00240,ERR753302:0.00093):0.01483,(ERR753257:0.00273,
ERR753295:0.00113):0.01387):0.00163):0.00933,ERR753225:0.02524):0.00789):0.00133,
(((ERR753320:0.01437,((ERR753326:0.00187,ERR753344:0.00134):0.00042,
ERR753352:0.00112):0.01327):0.01521,ERR753351:0.02334):0.00200,
ERR753349:0.02782):0.00307):0.00126,(SAMN08005695:0.02556,SAMN08005794:0.03105):0.00493):0.00276):0.00116,
(((((ERR753101:0.01870,ERR753308:0.01696):0.00056,(((ERR753103:0.00180,
ERR753233:0.00173):0.01029,(ERR753113:0.01285,ERR753114:0.01272):0.00023):0.00046,
ERR753111:0.01317):0.00575):0.00489,(ERR753108:0.01487,ERR753138:0.01580):0.00823):0.00231,
(ERR753121:0.01416,(ERR753238:0.00268,ERR753293:0.00093):0.01164):0.01697):0.00346,
((ERR753191:0.00145,ERR753192:0.00111):0.02109,ERR753217:0.02038):0.01788):0.00207):0.00066,
(((((((((((((ERR753094:0.00070,Hsp:0.00542):0.04317,
(ERR753146:0.03472,ERR753338:0.03639):0.00789):0.00186,ERR753330:0.04672):0.00222,
ERR753333:0.04869):0.00250,(((ERR753096:0.03180,ERR753160:0.03134):0.00485,
ERR753149:0.03522):0.00889,ERR753145:0.04409):0.00547):0.00098,
ERR753178:0.05297):0.00099,(ERR753197:0.04998,ERR753198:0.04816):0.00111):0.00172,
((ERR753095:0.04525,(((((ERR753097:0.03988,ERR753147:0.04053):0.00161,
ERR753153:0.04175):0.00286,ERR753332:0.04600):0.00193,ERR753163:0.04738):0.00081,
ERR753266:0.04558):0.00085):0.00207,(((ERR753148:0.04473,
ERR753152:0.03958):0.00284,((ERR753150:0.03679,ERR753151:0.03591):0.00223,
(ERR753162:0.04426,ERR753298:0.04182):0.00209):0.00086):0.00201,
ERR753170:0.04796):0.00138):0.00013):0.00121,(((((((((ERR753098:0.03741,
(ERR753171:0.03441,ERR753272:0.03483):0.00077):0.00268,ERR753289:0.04032):0.00057,
(ERR753172:0.03773,(ERR753180:0.03481,ERR753287:0.03272):0.00428):0.00074):0.00178,
(((ERR753173:0.02883,(ERR753184:0.02603,(ERR753185:0.02448,
(ERR753187:0.00218,ERR753267:0.00184):0.02254):0.00211):0.00322):0.00167,
(ERR753181:0.02699,ERR753285:0.02827):0.00303):0.00083,ERR753196:0.03358):0.00747):0.00124,
(ERR753270:0.03834,ERR753271:0.03736):0.00237):0.00117,((ERR753154:0.04133,
(ERR753155:0.00235,ERR753179:0.00225):0.04071):0.00185,(ERR753161:0.03572,
((ERR753275:0.03092,ERR753280:0.03144):0.00485,ERR753276:0.03508):0.00305):0.00362):0.00042):0.00185,
(ERR753156:0.03804,(((((ERR753168:0.02806,SAMN08005655:0.03008):0.00334,
(((ERR753281:0.02732,ERR753282:0.02673):0.00113,ERR753334:0.02654):0.00172,
ERR753339:0.02811):0.00216):0.00139,ERR753336:0.03143):0.00161,
ERR753183:0.03187):0.00278,ERR753335:0.03622):0.00382):0.00340):0.00167,
((((ERR753175:0.01905,(ERR753176:0.00168,ERR753177:0.00137):0.01892):0.01921,
ERR753284:0.04217):0.00054,SAMN08005654:0.04190):0.00727,(((ERR753182:0.03829,
ERR753268:0.03840):0.00273,ERR753342:0.03819):0.00216,(ERR753269:0.03836,
(ERR753296:0.03220,ERR753297:0.03087):0.00653):0.00205):0.00642):0.00106):0.00377,
(((((ERR753099:0.03744,ERR753277:0.03626):0.00163,(ERR753100:0.03550,
ERR753279:0.03525):0.00266):0.00336,((ERR753290:0.03379,
ERR753291:0.03458):0.00331,(ERR753331:0.03534,ERR753337:0.03508):0.00166):0.00279):0.00488,
((ERR753174:0.03088,ERR753278:0.03072):0.01409,(ERR753203:0.04543,
ERR753204:0.04496):0.00074):0.00050):0.00158,(((ERR753157:0.00110,
ERR753158:0.00072):0.04448,(ERR753265:0.03940,ERR753288:0.03845):0.00272):0.00548,
((ERR753159:0.04349,ERR753329:0.04499):0.00258,ERR753194:0.04620):0.00142):0.00090):0.00128):0.00079):0.00108,
(ERR753166:0.04681,ERR753167:0.04810):0.00439):0.00057,Hpu:0.09207):0.00444,
ERR753169:0.04410):0.00185,((ERR753328:0.02703,(SAMN08005652:0.01590,
SAMN08005653:0.02166):0.00750):0.01819,ERR753343:0.04331):0.00022):0.00398):0.00119,
ERR753251:0.03878):0.00216,(((ERR753104:0.03334,(((ERR753107:0.02147,
(ERR753206:0.02228,(ERR753263:0.02037,ERR753325:0.01869):0.00074):0.00183):0.00574,
ERR753112:0.02740):0.00344,(ERR753210:0.03057,((ERR753212:0.01997,
(ERR753224:0.01931,ERR753253:0.01765):0.00293):0.00365,((ERR753254:0.01427,
ERR753310:0.01287):0.00834,ERR753261:0.02030):0.00225):0.00565):0.00435):0.00356):0.00049,
((ERR753129:0.02466,ERR753313:0.02175):0.00609,SAMN08005666:0.02245):0.00656):0.00199,
ERR753294:0.04253):0.00239):0.00165,((((((ERR753109:0.00946,
ERR753186:0.00935):0.00270,ERR753136:0.01189):0.00119,((ERR753188:0.01120,
ERR753348:0.01222):0.00108,SAMN08005680:0.01394):0.00134):0.00452,
((ERR753193:0.01269,ERR753219:0.01174):0.00177,(SAMN08005706:0.00073,
SAMN08005707:0.00068):0.01610):0.00409):0.00779,ERR753235:0.02277):0.00679,
SAMN08005665:0.02712):0.00489):0.00063,ERR753221:0.03214):0.00130,
ERR753341:0.04317):0.00118,((ERR753102:0.02075,ERR753234:0.02181):0.00388,
((((ERR753130:0.01870,(ERR753131:0.00401,ERR753213:0.00273):0.01445):0.00676,
ERR753227:0.02391):0.00369,ERR753264:0.02958):0.00510,ERR753312:0.02717):0.00102):0.00074):0.00026,
(((((((((((((ERR753115:0.01317,ERR753143:0.01383):0.01120,
(ERR753260:0.00235,ERR753292:0.00219):0.02367):0.00292,((((((ERR753120:0.02062,
(ERR753311:0.01094,ERR753316:0.01098):0.01109):0.00138,(((ERR753144:0.01922,
ERR753209:0.01755):0.00158,(ERR753199:0.01907,ERR753323:0.02064):0.00080):0.00125,
ERR753318:0.02133):0.00045):0.00027,(ERR753202:0.01480,ERR753307:0.01470):0.00908):0.00056,
(((ERR753141:0.01846,((ERR753242:0.00094,ERR753301:0.00170):0.00570,
ERR753322:0.00654):0.01190):0.00356,ERR753273:0.02067):0.00034,
(ERR753245:0.00236,ERR753303:0.00125):0.01826):0.00244):0.00169,
(ERR753140:0.02314,ERR753259:0.02237):0.00105):0.00118,(((ERR753165:0.00131,
ERR753346:0.00126):0.02154,((ERR753340:0.00100,ERR753345:0.00167):0.01793,
ERR753347:0.02171):0.00278):0.00287,ERR753220:0.02382):0.00242):0.00083):0.00115,
(ERR753189:0.02577,SAMN08005658:0.02991):0.00251):0.00093,ERR753164:0.04658):0.00158,
ERR753236:0.02879):0.00146,(((ERR753125:0.01852,((ERR753142:0.01204,
ERR753274:0.01274):0.00360,ERR753216:0.01579):0.00548):0.00497,
(ERR753244:0.00126,ERR753299:0.00073):0.02480):0.00842,((ERR753258:0.02460,
((SAMN08005663:0.01322,SAMN08005664:0.01269):0.01031,SAMN08005679:0.02307):0.00321):0.00308,
SAMN08005670:0.02608):0.00511):0.00224):0.00198,(((((ERR753222:0.00340,
(ERR753243:0.00131,ERR753300:0.00202):0.00226):0.01530,(SAMN08005659:0.00585,
SAMN08005660:0.00577):0.01384):0.00496,ERR753309:0.02084):0.00204,
SAMN08005662:0.02453):0.00423,SAMN08005694:0.03455):0.00104):0.00130,
((((((ERR753122:0.01520,(ERR753134:0.01285,ERR753139:0.01161):0.00211):0.00286,
(ERR753190:0.01106,ERR753324:0.01228):0.00504):0.00095,ERR753200:0.01872):0.00228,
((ERR753124:0.01800,ERR753133:0.01855):0.00171,(ERR753228:0.00797,
SAMN08005693:0.00943):0.00996):0.00127):0.00503,(ERR753208:0.02478,
SAMN08005668:0.02746):0.00209):0.00091,((ERR753137:0.02705,
(ERR753315:0.01887,ERR753321:0.01801):0.00867):0.00043,(ERR753240:0.02145,
ERR753306:0.02194):0.00349):0.00255):0.00210):0.00113,((((ERR753123:0.01744,
ERR753195:0.01644):0.00447,SAMN08005678:0.02162):0.00250,(((ERR753201:0.01250,
SAMN08005674:0.01580):0.00783,(((Morex:0.00961,(SAMN08005657:0.00561,
SAMN08005686:0.00614):0.00369):0.00554,SAMN08005673:0.01603):0.00084,
SAMN08005691:0.01663):0.00417):0.00191,(ERR753226:0.01311,(SAMN08005676:0.00603,
SAMN08005690:0.00726):0.00848):0.00655):0.00262):0.00108,SAMN08005656:0.02746):0.00335):0.00126,
((Igri:0.02048,SAMN08005675:0.02113):0.00160,SAMN08005677:0.02019):0.00724):0.00044,
ERR753135:0.02569):0.00103,((((ERR753215:0.00498,SAMN08005682:0.00601):0.00599,
SAMN08005667:0.01264):0.00329,SAMN08005681:0.01433):0.01271,(((((ERR753250:0.00792,
ERR753283:0.00879):0.00471,SAMN08005687:0.01459):0.00213,SAMN08005688:0.01949):0.00203,
ERR753305:0.01835):0.00342,(SAMN08005696:0.01903,SAMN08005697:0.01538):0.01053):0.00459):0.00040):0.00125):0.00096):0.00045):0.00043):0.00072):0.00085):0.00085):0.00047):0.00043):0.00276):0.00926,Barke:0.00869);

## Sheet: Figure 2b
Figure 2b
	Hsp			Hag			Hgy			cultivar			western			eastern			qingke			TWB
	PC1	PC2	PC3	PC1	PC2	PC3	PC1	PC2	PC3	PC1	PC2	PC3	PC1	PC2	PC3	PC1	PC2	PC3	PC1	PC2	PC3	PC1	PC2	PC3
	-0.101129	0.0801308	0.364577	-0.0627681	0.0556184	-0.0459111	-0.012796	-0.00214608	-0.0204004	-0.0108032	-0.0611775	0.00278002	-0.0319296	-0.0223071	0.00693024	-0.011459	0.0332862	-0.0247578	0.0356662	0.00295538	0.00262476	0.0296186	0.0167708	-0.00193669
	-0.09402	0.0723908	0.329882	-0.0407566	0.00830876	-0.0424114				-0.00828204	-0.0546294	0.00460177	-0.0311803	-0.0359784	0.0207621	0.0180781	0.0192836	-0.00756002	0.0413864	0.0163038	0.00107792	0.0434665	0.0309676	-0.000384427
	-0.0928673	0.0683987	0.245942	0.0268617	0.0271412	-0.0026182				-0.00807347	-0.0505868	0.00261897	-0.0269145	-0.0246564	-0.000499647	0.018741	0.024148	-0.00705974	0.0422743	0.014132	0.00078564	0.050059	0.0300119	0.00233638
	-0.0891292	0.0669221	0.230991	0.0339828	-0.000663558	0.00384383				-0.0074151	-0.0456914	0.00454873	-0.0260103	-0.0367757	-0.00548296	0.0208504	0.00147052	-0.00103988	0.0425983	0.0161784	0.000285259	0.0511622	0.0348304	0.00230275
	-0.0885922	0.0652372	0.238064	0.048602	0.0305344	0.00278229				-0.00709813	-0.0422458	0.00438944	-0.0251323	-0.0303175	-0.0100495	0.0211964	-0.0136666	0.00293837	0.0458069	0.0225678	0.00277805	0.0536775	0.0383615	0.00187733
	-0.0884017	0.0662843	0.196159	0.0502265	0.030966	0.00259147				-0.00607347	-0.0675475	0.00163102	-0.0242576	-0.0425041	0.00241136	0.025844	0.0244559	-0.00224631	0.0544235	0.0274996	0.00312747	0.0553011	0.0354225	0.00221222
	-0.0872297	0.0518173	0.102416							-0.00501884	-0.0666161	0.000937821	-0.0230878	-0.0306484	-0.0145692	0.0259346	0.0226583	-0.00567235	0.0552077	0.034226	0.00116546	0.0612235	0.0413198	0.00417798
	-0.0860294	0.0562916	0.208042							-0.00489881	-0.0660821	0.00234467	-0.0227912	-0.0394977	-0.00155559	0.0265533	0.0251024	-0.00274672	0.0557106	0.0344144	0.00346787	0.0615077	0.0392017	0.00411227
	-0.0851814	0.0615403	0.221753							-0.00461246	-0.0442765	0.00336908	-0.0225508	-0.036061	-0.00446462	0.0267818	0.0177376	-0.0047321	0.0563172	0.0417435	0.000298813	0.0617722	0.0403788	0.00344387
	-0.0843651	0.0556146	-0.0872599							-0.00394246	-0.0680869	0.00236487	-0.021692	-0.038994	-0.00166826	0.02776	-0.00231751	0.00109877	0.0565185	0.0374217	0.00230486	0.0627716	0.0398269	0.00423747
	-0.0842641	0.0691225	0.108083							-0.00390499	-0.0630196	0.00165216	-0.0207762	-0.0404645	-0.00305303	0.0279314	0.011551	-0.00318117	0.0574783	0.0410013	0.00285952
	-0.0840528	0.0395686	0.0604405							-0.003834	-0.0679781	0.000503455	-0.0206253	-0.0384687	-0.00291837	0.0296024	0.00939151	0.00416366	0.0577592	0.0351487	0.00303976
	-0.0836187	0.0555316	0.169986							-0.0038049	-0.0687414	0.00210475	-0.0205914	-0.0341348	-0.00988425	0.0303769	0.0311971	-0.00588445	0.0578994	0.039994	0.00388349
	-0.0828314	0.0548854	-0.0874326							-0.00379443	-0.0651153	0.00249188	-0.0195161	-0.0393713	-0.00912773	0.0304391	0.0313239	-0.00616727	0.0580696	0.0331638	0.00291988
	-0.0817399	0.0612941	-0.0800161							-0.00375482	-0.0713741	0.00183611	-0.0189929	-0.0493882	0.00524471	0.0308678	0.0290062	-0.0058602	0.0580785	0.0391891	0.00370606
	-0.0815991	0.0612728	-0.0796741							-0.00354702	-0.067545	0.00251672	-0.0186908	-0.0368319	-0.0108023	0.031042	0.0323395	-0.00603445	0.0580835	0.0379765	0.00406757
	-0.0808764	0.0402812	0.0522665							-0.00344759	-0.0650086	0.000662701	-0.0179993	-0.0409843	0.000701681	0.0330937	0.0114101	0.00467937	0.0584291	0.0374945	0.00173802
	-0.0807149	0.0602887	0.206056							-0.00342387	-0.0615546	0.00217569	-0.0140853	-0.0338226	-0.00713945	0.0351858	0.0173864	0.00243087	0.058576	0.0356161	0.003186
	-0.080414	0.0491689	-0.0077739							-0.0033186	-0.0621348	0.00215964	-0.0127103	-0.0580483	0.00675071	0.0389455	0.0210848	0.00236801	0.0585804	0.0404137	0.0041959
	-0.0801861	0.044863	0.108797							-0.00327555	-0.0694427	0.000902271	-0.011776	-0.051464	0.00714943	0.0398475	0.0310672	-0.00220634	0.0594408	0.0408857	0.00226971
	-0.0799673	0.0575638	-0.0945112							-0.00320763	-0.0605817	0.00409045	-0.0114349	-0.0511909	0.00690917	0.0403479	0.0373816	-0.000928871	0.0595988	0.0390677	0.00304005
	-0.0797489	0.0522206	-0.0791184							-0.00313112	-0.0702122	0.00129346	-0.0114011	-0.0597559	0.00451039	0.0405703	0.0223696	0.0027387	0.059684	0.0354299	0.00270542
	-0.0794396	0.0484803	-0.00800323							-0.00281994	-0.0589811	0.00398251	-0.0109873	-0.0585216	0.00479631	0.0410339	0.035951	-0.00288938	0.0599638	0.043819	0.00235604
	-0.0778381	0.0532915	-0.0830087							-0.00279723	-0.0666158	0.00123144	-0.0107211	-0.0616907	0.00534919	0.0413003	0.034426	-0.00264994	0.0599944	0.0412568	0.00380176
	-0.077509	0.0402181	-0.071473							-0.00191503	-0.0595848	0.00267489	-0.0103359	-0.0605367	0.00493853	0.0437256	0.0251636	0.00226877	0.0603451	0.0445408	0.00183478
	-0.0774961	0.0416041	0.104453							-0.00189227	-0.0696676	-0.000446717	-0.0103293	-0.0439909	0.00530362	0.044734	0.0261025	0.00279636	0.0605456	0.0425423	0.0016875
	-0.0774915	0.0583195	-0.100766							-0.00183802	-0.0601893	-0.000673996	-0.0101416	-0.0466474	0.00507841	0.0454243	0.0340996	0.00406079	0.0605927	0.0423838	0.00185161
	-0.0772615	0.0379438	0.0626847							-0.00174134	-0.0540809	5.92522e-05	-0.0100614	-0.0493253	0.00700268	0.0475119	0.0345227	0.00359828	0.0607486	0.0424772	0.00425485
	-0.0772556	0.0413904	-0.068518							-0.00173123	-0.070216	-0.000466227	-0.0100205	-0.0488237	0.00527904	0.0489301	0.0370848	0.00346502	0.0609816	0.0416061	0.00344977
	-0.0772333	0.0381292	0.0136404							-0.00169462	-0.0665717	0.00169911	-0.0095993	-0.0598642	0.00542284				0.0609933	0.0413143	0.00216003
	-0.077063	0.0502362	-0.0824852							-0.0016337	-0.0547057	0.00164748	-0.0092294	-0.0619145	0.0054507				0.061108	0.0450454	0.00266208
	-0.0768363	0.0378438	-0.017382							-0.00135295	-0.0628798	-0.000264718	-0.00922678	-0.0636492	0.00535181				0.0611451	0.0382871	0.00225727
	-0.0766801	0.0570777	-0.0993128							-0.000837551	-0.0653556	-0.00145198	-0.00914117	-0.0539439	-0.000592216				0.0612598	0.0376753	0.00285207
	-0.0766618	0.0465938	0.0917137							-0.000534082	-0.057779	0.00179401	-0.00910119	-0.0622477	0.00463609				0.0612874	0.0410172	0.00455954
	-0.0766161	0.043045	-0.00820597							-0.000234583	-0.056358	0.00320841	-0.00907786	-0.0609464	0.00576019				0.0613564	0.0415244	0.00220072
	-0.0765755	0.0399158	0.100007							3.65167e-05	-0.0679982	0.00117196	-0.00903313	-0.0589229	0.00501236				0.0615284	0.036628	0.00318325
	-0.0765642	0.0431081	-0.0684216							0.000163502	-0.0594982	0.00258016	-0.00896037	-0.0566697	0.00422897				0.0619124	0.0417888	0.00285463
	-0.076391	0.0559749	-0.0967153							0.000739764	-0.0353686	0.000912294	-0.00895262	-0.0602137	0.00753194				0.0621869	0.0362123	0.00355091
	-0.0763023	0.0514311	-0.0854031							0.0013716	-0.0613955	-0.00111976	-0.00876122	-0.0598308	0.00550369				0.0624086	0.0387109	0.00334304
	-0.0762475	0.0511201	-0.0790924							0.00249899	-0.0561039	0.00173227	-0.00871662	-0.0601582	0.00538389				0.0625708	0.0442837	0.00313359
	-0.0757675	0.0560389	-0.0924244							0.00252774	-0.0546371	0.00212625	-0.00859062	-0.0464192	0.00690512				0.0625847	0.0398617	0.00366076
	-0.0757342	0.046205	0.0460267							0.00266475	-0.0527831	0.00101984	-0.00856527	-0.0626286	0.00452052				0.0627511	0.0394425	0.00375683
	-0.0756075	0.038521	-0.00808639							0.00357057	-0.0408775	0.00265413	-0.00810131	-0.0521421	-0.00377249				0.0627927	0.0401236	0.00255024
	-0.0749886	0.0553316	-0.0949655							0.0036948	-0.0540984	0.00190241	-0.00804145	-0.0519487	-0.00477164				0.062927	0.0404609	0.00276171
	-0.0742505	0.0554611	-0.0914363							0.00371046	-0.0553199	0.00159799	-0.00775378	-0.062496	0.00470565				0.0629387	0.0410994	0.00442204
	-0.0741154	0.0345302	0.0224518							0.00777015	-0.0345846	0.000417577	-0.00759568	-0.0607989	0.00573628				0.0629767	0.0402786	0.00239384
	-0.0740201	0.0581975	-0.0829824							0.0109958	-0.0408632	0.00298419	-0.00752273	-0.0606089	0.00452869				0.0629891	0.0366532	0.00358191
	-0.0737833	0.0379059	-0.0396037							0.0275365	-0.00506442	0.00321363	-0.00746528	-0.0635134	0.00460087				0.063067	0.0391442	0.00245263
	-0.0735188	0.0393039	-0.062801							0.0278969	-0.0138069	0.00337949	-0.00740627	-0.0580439	-0.0010503				0.0631554	0.0388395	0.00346905
	-0.0734409	0.0565875	-0.061636							0.0291595	0.0316716	-0.0068335	-0.00740423	-0.0547455	0.0049054				0.0632212	0.0409	0.0040919
	-0.0724542	0.0351647	-0.0560534							0.0382748	0.0310525	-0.00315465	-0.00739722	-0.0620012	0.00602011				0.063245	0.0393874	0.00316503
	-0.0723841	0.0360061	-0.0165016							0.0397928	0.0368941	-0.0038705	-0.00724252	-0.0650953	0.00130741				0.0632561	0.0408875	0.00328346
	-0.0720327	0.0328151	0.0218602							0.0402595	0.016143	0.000945628	-0.00715371	-0.0598707	0.0028068				0.0634144	0.0377278	0.00324497
	-0.0720301	0.0360256	-0.0584073							0.0471891	0.0331418	-0.00147149	-0.00712323	-0.0626512	0.00528903				0.0635766	0.0400698	0.0029422
	-0.0720233	0.0511829	-0.0872422										-0.00707982	-0.0627467	0.00354387				0.063617	0.0425475	0.0023584
	-0.0719963	0.0605668	-0.0911461										-0.00701769	-0.0506619	-0.00433465				0.0636598	0.0421257	0.00241417
	-0.0719778	0.05879	-0.0880177										-0.00693536	-0.0600991	0.00491938				0.0638539	0.0383092	0.00333969
	-0.0715679	0.0404179	-0.0257619										-0.0068521	-0.0612149	0.0036068				0.063866	0.0428743	0.00233463
	-0.071477	0.0348586	-0.03075										-0.00675849	-0.0548894	0.00404289				0.0639182	0.0375308	0.00316778
	-0.0712894	0.056366	-0.0779999										-0.00660335	-0.0615043	0.00212026				0.0640929	0.0430791	0.00285785
	-0.0711221	0.0344928	-0.0303329										-0.00654538	-0.0632764	0.00461576				0.0641488	0.0410374	0.00327225
	-0.0710997	0.0517137	-0.0761634										-0.00640149	-0.0638705	0.00188761				0.0642083	0.0382944	0.00335035
	-0.0708557	0.0359605	-0.0542525										-0.00637271	-0.0625798	0.00273202				0.0643329	0.0393237	0.00331619
	-0.0707092	0.0348293	-0.0107885										-0.0063414	-0.062694	0.00158988				0.0643387	0.0417836	0.00287742
	-0.0705095	0.0263905	0.0574854										-0.00622269	-0.0584342	0.00448678				0.0643434	0.043753	0.00468174
	-0.0701809	0.0557487	-0.0843412										-0.00618839	-0.061368	0.00473902				0.0644221	0.0379536	0.00295737
	-0.0698414	0.0560476	-0.0839694										-0.00614093	-0.0633028	0.00200743				0.06446	0.041168	0.00304932
	-0.0689285	0.0562959	-0.0851844										-0.00601671	-0.0622439	0.00400536				0.0645243	0.0392805	0.00386469
	-0.068898	0.0579933	-0.0721707										-0.00595963	-0.0402918	0.00572869				0.0645708	0.0404761	0.0028019
	-0.0688456	0.0342279	-0.0508075										-0.00582618	-0.0626496	0.00373825				0.0647017	0.0404205	0.00403476
	-0.0688115	0.0342974	0.0781901										-0.00579685	-0.0627743	0.00267709				0.0647239	0.0398157	0.0034154
	-0.0685582	0.0578996	-0.0417819										-0.00564661	-0.0646707	0.00186141				0.0647842	0.0382193	0.00408518
	-0.0683177	0.0531449	-0.0788583										-0.00558851	-0.071207	0.000546611				0.0647877	0.0392777	0.00394387
	-0.0677209	0.0643078	-0.0135611										-0.00555625	-0.0411434	-0.000639515				0.0648201	0.0382648	0.00330631
	-0.0667562	0.0573389	-0.0396234										-0.00547523	-0.0654992	0.00221915				0.0649572	0.0389648	0.00328169
	-0.06606	0.0531436	-0.0818428										-0.00491381	-0.0441289	-0.00371466				0.0649705	0.0420383	0.00428062
	-0.0657813	0.0113275	0.0405768										-0.0048237	-0.0660555	0.00191019				0.0649863	0.0410915	0.00331324
	-0.0656499	0.0313632	0.0181084										-0.00477871	-0.0615556	0.00166722				0.0649961	0.0403882	0.00353568
	-0.0651489	0.0490248	-0.0674367										-0.0047703	-0.0597007	0.0031442				0.0651455	0.0410025	0.00261356
	-0.0648786	0.0685462	-0.0416973										-0.0047583	-0.0704473	0.000541422				0.0651684	0.0419868	0.00290095
	-0.0644486	0.0524543	-0.0627524										-0.0046781	-0.066086	0.00158009				0.0653025	0.0404377	0.0036009
	-0.0637479	0.0439585	-0.0719946										-0.0046312	-0.0402519	-0.0033073				0.0653516	0.0434686	0.00287332
	-0.0637296	0.0452316	-0.0687783										-0.00461027	-0.0674933	0.00234403				0.065395	0.038961	0.0034527
	-0.062897	0.0288828	0.0205742										-0.00457415	-0.0590595	0.00303394				0.0654006	0.0420461	0.00331317
	-0.0627777	0.0527364	-0.0722022										-0.00439429	-0.0635824	0.00206629				0.0654755	0.0389237	0.00397915
	-0.0626915	0.0575947	-0.034082										-0.00430167	-0.0687337	0.00134967				0.0655301	0.0419421	0.00362651
	-0.0615512	0.0639571	-0.0279463										-0.00412517	-0.0664172	0.000582276				0.0655739	0.0388338	0.00379319
	-0.0610756	0.0622135	-0.0524828										-0.00408726	-0.0578381	0.00242397				0.0657663	0.0404364	0.00345663
	-0.0582873	0.0281529	0.032188										-0.00379823	-0.0374621	-0.00153396				0.065846	0.0399	0.00327008
	-0.0497314	0.0596984	-0.0206042										-0.00373835	-0.0638384	0.00304543				0.0658866	0.0424278	0.00365044
	-0.0496738	0.060041	-0.0207596										-0.00373743	-0.0374255	-0.00212958				0.0659165	0.0437258	0.00299474
	-0.0468974	0.0575569	-0.0189585										-0.00367443	-0.0474302	-0.00298783				0.0667062	0.0411257	0.00397212
	-0.0430858	0.0135505	-0.0416797										-0.00361873	-0.0619478	0.00353181				0.0668783	0.040937	0.00393013
	-0.0353836	0.00739009	-0.032612										-0.00359266	-0.0691795	0.000794198				0.0669211	0.0409413	0.00383491
	-0.0352874	0.0102913	-0.0312601										-0.0034799	-0.0454698	-0.00349528				0.067206	0.041381	0.00360661
													-0.00344212	-0.0706958	0.000801948				0.067603	0.0419152	0.00348005
													-0.00303144	-0.0551132	-0.00230744				0.0677101	0.0421422	0.00371008
													-0.00294353	-0.063945	0.000208381				0.0677295	0.0408926	0.00424634
													-0.00291176	-0.0456832	-0.00328096				0.0678977	0.0419138	0.00366857
													-0.00272014	-0.046755	-0.0023537				0.0687108	0.0423969	0.00418719
													-0.00269632	-0.0452609	-0.00325539
													-0.0024605	-0.0638667	0.00102719
													-0.00229355	-0.0683116	0.00101158
													-0.00224232	-0.0645475	0.00154606
													-0.00212378	-0.0692522	0.00131309
													-0.00200538	-0.0697532	0.000646224
													-0.00195156	-0.0659693	0.000860404
													-0.00186799	-0.0674918	0.000342795
													-0.00186757	-0.0609897	0.00318629
													-0.0018245	-0.0355284	-0.00359543
													-0.00170827	-0.0436544	-0.00277375
													-0.00161063	-0.0657903	0.000122902
													-0.00160872	-0.0376497	-0.000164522
													-0.00137816	-0.0359823	-0.00045151
													-0.00135509	-0.0672976	0.00114593
													-0.00133518	-0.0615094	0.00269981
													-0.00127835	-0.035229	-0.000351679
													-0.00124098	-0.0401397	-0.00210958
													-0.00121775	-0.0693609	0.00063539
													-0.00117781	-0.0633036	-0.00156835
													-0.0010488	-0.0598149	-0.000464048
													-0.000927423	-0.00809045	-0.00734396
													-0.000905865	-0.00117741	-0.00751474
													-0.000779382	-0.0639145	0.000858647
													-0.000482267	0.00135883	-0.00756359
													-0.000268662	-0.0574537	-0.000699689
													-1.76501e-05	0.00052668	-0.00709298
													0.000302553	0.000377059	-0.00815298
													0.00119204	-0.00719148	-0.00659955
													0.00125066	-0.00752768	-0.00645084
													0.00238733	-0.0549222	0.00223185
													0.00326042	-0.0182252	-0.00490851
													0.00347697	-0.0182736	-0.00425013
													0.00402227	-0.0191466	-0.00512151
													0.00404114	-0.0305087	4.43882e-05
													0.00409426	-0.0304113	3.50906e-05
													0.0042229	-0.0292932	0.000456757
													0.00441666	-0.0293528	0.000387497
													0.0116034	-0.0129335	0.00404692
													0.0135469	-0.013884	-0.00224227
													0.0170446	0.000811645	0.000432488
													0.0171098	0.00107953	0.000506363

## Sheet: Figure 2c
Figure 2c
	Hsp		Hag		western		eastern		qingke		TWB
	longitude	latitude	longitude	latitude	longitude	latitude	longitude	latitude	longitude	latitude	longitude	latitude
	28.2	36.4	91.1	29.7	-17.8	28.8	60.2	41.6	81.18	30.29	88.64	28.85
	34	35	91.1	29.7	-16.8	28.2	68.7	37.3	81.18	30.29	88.99	28.47
	34.5	31.4	91.1	29.7	-8.8	31.1	71.2	35	85.16	31.06	91.88	29.02
	34.6	31.7	91.1	29.7	-7.5	30.5	71.2	35	85.3	28.86	92.1	31.47
	34.6	30.9	94.5	29.4	-7.5	30.5	71.3	35.9	86.06	28.59	92.1	31.47
	34.7	30.6	101.2	31	-7.5	30.5	72.4	36.3	88.64	28.85	92.26	28.41
	34.7	30.9			-7.5	30.5	73.4	36.3	88.64	28.85	94.36	29.64
	34.7	31.5			-6.9	41	77.2	31.1	88.95	29.26	95.57	29.86
	34.9	31.5			-6.8	34	80.9	29.3	88.95	29.26	98.27	30.87
	34.9	31.4			-6.8	37.6	83.7	28.4	88.99	28.47	98.49	30.74
	35.1	31.8			-5.8	31.4	105.16	31.64	89.07	27.81
	35.1	31.4			-5.1	37.5	119.02	33.61	89.37	29.81
	35.3	31.8			-4.8	43.1	120.16	33.35	89.37	29.81
	35.4	31.7			-3.2	40.6	120.26	30.19	89.46	28.9
	35.4	33			-3.1	32.1	120.82	29.59	89.46	28.9
	35.4	33			-2.7	42.9	121.14	28.86	89.65	28.44
	35.4	32.1			-1.3	34.2	126.4	39.5	89.97	29.22
	35.4	31.7			1.5	42			90.4	28.97
	35.5	32.7			2.2	46.2			90.98	29.29
	35.6	30.7			2.7	42.7			90.98	29.29
	35.7	33.2			3.2	36.7			91.05	30.51
	35.7	33.3			6.3	45.4			91.06	29.37
	35.7	32.6			7.9	46.3			91.06	29.37
	35.7	32.1			9.1	48			91.06	29.37
	35.7	32.8			9.5	30.1			91.43	28.44
	35.8	33.3			12.6	47.3			91.64	29.24
	35.8	35.6			12.7	37.9			91.88	29.02
	35.9	32			13.2	47			91.88	29.02
	35.9	33.5			13.5	26.8			91.96	27.99
	35.9	33.8			13.8	37.6			92.1	31.47
	36.1	32.2			13.9	41.9			92.1	31.47
	36.1	33.9			13.9	25.9			92.26	28.41
	36.4	32.6			14	32.8			92.42	29.26
	36.5	36.3			14.9	26.2			93.25	29.89
	36.7	35			18.4	43.9			93.25	29.89
	36.7	37			18.8	49.5			93.68	31.53
	36.8	33.7			18.8	12			93.68	31.53
	36.9	37			18.9	49.4			93.68	31.53
	37	35			20.2	40.8			93.68	31.53
	37	36.9			20.6	49.6			93.68	31.53
	37.3	37.3			21	49.4			94.1	31.96
	37.3	37.4			21.3	52.4			94.1	31.96
	37.3	36.8			21.5	42			94.21	29.22
	37.7	37.3			21.8	39.1			94.21	29.22
	37.8	37.7			21.8	39.1			94.21	29.22
	38.8	37.4			22.1	48.5			94.36	29.64
	38.9	35.2			22.2	37.7			94.36	29.64
	39.7	37.6			22.6	32.8			94.59	30.89
	39.8	37.8			23.3	24.1			95.57	29.86
	40	37.8			23.6	46.8			95.57	29.86
	40	37			23.7	56.7			95.76	30.81
	40.5	37			26	43.9			95.76	30.81
	40.8	37.3			27.2	31.4			96.48	32.2
	41.1	37.1			27.8	42.3			96.57	31.2
	41.5	37.7			27.9	40.7			96.57	31.2
	41.7	36.4			29	38.3			96.67	32.92
	41.7	38			29.5	39.3			96.67	32.92
	42.1	37.1			29.9	31.2			96.95	30.04
	42.1	37.1			30.7	28.3			96.95	30.04
	42.2	36.3			32.5	30.8			97.24	31.44
	43.1	40.7			34.4	61.8			98.27	30.87
	43.2	36.1			34.5	30.6			98.27	30.87
	43.2	35.4			35.2	31.8			99.7	27.82
	43.4	36.4			35.2	31.8			102.15	36.84
	44.2	36.4			35.2	31.7
	44.5	37.3			35.7	34.3
	45.7	36.8			35.8	31.7
	45.9	34.5			35.8	31.3
	46	34.4			36	32.7
	47	35.3			36.1	33.9
	47.2	38.5			36.1	34.4
	48.2	33.8			36.3	41.3
	48.3	32.2			36.3	32.1
	48.6	31.7			36.5	50.1
	49.8	32.6			36.5	8.2
	50.8	30.1			36.5	33.8
	51.3	35.5			36.5	36.1
	52.5	29.6			36.8	7.7
	56.7	38.4			36.9	7.5
	59.5	36			37	38
	61.9	41.1			38	37
	62.3	35.3			38.1	36.7
	63.2	34.5			38.2	5.6
	66.6	38.3			39	36.4
	67.4	38.1			39.4	14.7
	67.7	40.1			40.1	36.8
	68.6	38.6			41.2	39.2
	69	35.8			42	34.8
	69.2	38.3			42.7	43.1
					43.3	36.4
					43.3	36.2
					43.4	42.3
					44.2	15.4
					44.3	37.6
					44.5	40.2
					44.7	42.2
					46.7	24.6
					46.8	38.7
					47.5	43
					47.8	30.5
					47.8	37.6
					48.8	31.5
					48.8	34.6
					50.9	30.5
					50.9	33.6
					51.9	35.6
					57.2	50.3
					57.3	22.7
					57.3	25.7
					57.7	23.2
					58.4	37.9
					59	37.6
					65.8	34.6
					67.9	38.3
					71.1	34.9
					71.5	35.9
					73.1	31.4
					75.3	42.8
					112	31
					113.7	34.8
					142.6	51

## Sheet: Figure 2d
Figure 2d
	barley type	sample	K=2		k=3			k=4				k=5					k=6						k=7							k=8								k=9
	Hsp	ERR753187	0.9999	0.0001	0.9998	0.0001	0.0001	0.9997	0.0001	0.0001	0.0001	0.9996	0.0001	0.0001	0.0001	0.0001	0.9995	0.0001	0.0001	0.0001	0.0001	0.0001	0.9994	0.0001	0.0001	0.0001	0.0001	0.0001	0.0001	0.9993	0.0001	0.0001	0.0001	0.0001	0.0001	0.0001	0.0001	0.9992	0.0001	0.0001	0.0001	0.0001	0.0001	0.0001	0.0001	0.0001
	Hsp	ERR753267	0.9999	0.0001	0.9998	0.0001	0.0001	0.9997	0.0001	0.0001	0.0001	0.9996	0.0001	0.0001	0.0001	0.0001	0.9995	0.0001	0.0001	0.0001	0.0001	0.0001	0.9994	0.0001	0.0001	0.0001	0.0001	0.0001	0.0001	0.9993	0.0001	0.0001	0.0001	0.0001	0.0001	0.0001	0.0001	0.9992	0.0001	0.0001	0.0001	0.0001	0.0001	0.0001	0.0001	0.0001
	Hsp	ERR753185	0.9999	0.0001	0.9998	0.0001	0.0001	0.9997	0.0001	0.0001	0.0001	0.9996	0.0001	0.0001	0.0001	0.0001	0.9995	0.0001	0.0001	0.0001	0.0001	0.0001	0.9994	0.0001	0.0001	0.0001	0.0001	0.0001	0.0001	0.9993	0.0001	0.0001	0.0001	0.0001	0.0001	0.0001	0.0001	0.9977	0.0001	0.0001	0.0001	0.0001	0.0001	0.0001	0.0016	0.0001
	Hsp	ERR753184	0.9945	0.0055	0.9998	0.0001	0.0001	0.9997	0.0001	0.0001	0.0001	0.9996	0.0001	0.0001	0.0001	0.0001	0.9995	0.0001	0.0001	0.0001	0.0001	0.0001	0.9966	0.0007	0.0013	0.0011	0.0001	0.0001	0.0001	0.9931	0.0003	0.0024	0.0008	0.0001	0.0001	0.0001	0.0031	0.9899	0.0002	0.0012	0.0006	0.0001	0.0001	0.0001	0.004	0.0039
	Hsp	SAMN08005655	0.9728	0.0272	0.9998	0.0001	0.0001	0.9997	0.0001	0.0001	0.0001	0.9991	0.0006	0.0001	0.0001	0.0001	0.996	0.0036	0.0001	0.0001	0.0001	0.0001	0.9854	0.0141	0.0001	0.0001	0.0001	0.0001	0.0001	0.9841	0.0148	0.0001	0.0006	0.0001	0.0001	0.0001	0.0001	0.9809	0.0143	0.0001	0.002	0.0001	0.0006	0.0001	0.0017	0.0002
	Hsp	ERR753173	0.9999	0.0001	0.9998	0.0001	0.0001	0.9997	0.0001	0.0001	0.0001	0.9996	0.0001	0.0001	0.0001	0.0001	0.9991	0.0001	0.0001	0.0005	0.0001	0.0001	0.9897	0.0001	0.0004	0.0095	0.0001	0.0001	0.0001	0.9871	0.0001	0.0007	0.0079	0.0007	0.0001	0.0001	0.0034	0.9845	0.0001	0.0004	0.0068	0.0005	0.0001	0.0001	0.0001	0.0074
	Hsp	ERR753285	0.9991	0.0009	0.9998	0.0001	0.0001	0.9997	0.0001	0.0001	0.0001	0.9996	0.0001	0.0001	0.0001	0.0001	0.9989	0.0001	0.0007	0.0001	0.0001	0.0001	0.987	0.002	0.009	0.0017	0.0001	0.0001	0.0001	0.9863	0.001	0.0059	0.0024	0.0016	0.0001	0.0001	0.0026	0.9828	0.0013	0.0011	0.0024	0.0042	0.0001	0.0001	0.0001	0.008
	Hsp	ERR753334	0.9841	0.0159	0.9998	0.0001	0.0001	0.9997	0.0001	0.0001	0.0001	0.9932	0.0002	0.0063	0.0001	0.0003	0.99	0.001	0.0081	0.0001	0.0001	0.0008	0.9798	0.001	0.007	0.0001	0.0001	0.0118	0.0001	0.9775	0.0008	0.0074	0.0001	0.0001	0.0106	0.0001	0.0035	0.9734	0.0004	0.0062	0.0001	0.0001	0.008	0.0001	0.0019	0.0098
	Hsp	ERR753281	0.9845	0.0155	0.9998	0.0001	0.0001	0.9997	0.0001	0.0001	0.0001	0.9996	0.0001	0.0001	0.0001	0.0001	0.9973	0.0014	0.0001	0.0005	0.0001	0.0006	0.9715	0.0001	0.0001	0.0027	0.0001	0.0254	0.0001	0.9701	0.0001	0.0001	0.0045	0.0001	0.0242	0.0001	0.0008	0.9651	0.0001	0.0001	0.004	0.0001	0.0223	0.0001	0.0052	0.003
	Hsp	ERR753282	0.9791	0.0209	0.9998	0.0001	0.0001	0.9997	0.0001	0.0001	0.0001	0.9968	0.0001	0.0004	0.0001	0.0026	0.9824	0.0017	0.0001	0.0005	0.0006	0.0148	0.9635	0.0001	0.0001	0.0022	0.0001	0.0339	0.0001	0.9611	0.0001	0.0001	0.005	0.0001	0.0328	0.0001	0.0007	0.9557	0.0001	0.0001	0.0048	0.0001	0.0305	0.0001	0.0061	0.0025
	Hsp	ERR753339	0.9706	0.0294	0.9961	0.0038	0.0001	0.9965	0.0024	0.001	0.0001	0.9854	0.0049	0.0076	0.0001	0.0019	0.9777	0.0053	0.0068	0.0001	0.0001	0.01	0.9596	0.0082	0.0079	0.0003	0.0001	0.0237	0.0001	0.9572	0.0085	0.0095	0.0007	0.0001	0.0224	0.0001	0.0016	0.9511	0.0087	0.007	0.0009	0.0001	0.0187	0.0001	0.003	0.0103
	Hsp	ERR753168	0.9736	0.0264	0.9976	0.0019	0.0005	0.9983	0.0015	0.0001	0.0001	0.9872	0.0047	0.0046	0.0003	0.0032	0.9754	0.0044	0.0022	0.002	0.0001	0.0159	0.9498	0.0019	0.0001	0.0184	0.0001	0.0297	0.0001	0.9475	0.0023	0.0001	0.0198	0.0001	0.029	0.0001	0.0011	0.9434	0.0022	0.0001	0.0195	0.0001	0.0263	0.0001	0.0037	0.0046
	Hsp	ERR753181	0.998	0.002	0.9941	0.0001	0.0058	0.9932	0.0001	0.0063	0.0003	0.9845	0.0001	0.0152	0.0001	0.0001	0.9815	0.0001	0.0161	0.0022	0.0001	0.0001	0.955	0.0015	0.0161	0.0241	0.0031	0.0001	0.0001	0.9525	0.0006	0.0122	0.0227	0.007	0.0001	0.0001	0.0047	0.9493	0.0006	0.0097	0.0196	0.0096	0.0001	0.0001	0.0027	0.0083
	Hsp	ERR753336	0.9566	0.0434	0.9653	0.0223	0.0123	0.9624	0.0176	0.0198	0.0001	0.9523	0.0178	0.02	0.0001	0.0098	0.9364	0.0111	0.0188	0.0001	0.0074	0.0263	0.9091	0.0126	0.0126	0.0011	0.0234	0.0411	0.0001	0.9046	0.0108	0.0135	0.0004	0.0078	0.041	0.0001	0.0217	0.8997	0.0099	0.0133	0.0007	0.0027	0.0388	0.0001	0.0335	0.0013
	Hsp	ERR753196	0.9872	0.0128	0.9998	0.0001	0.0001	0.9997	0.0001	0.0001	0.0001	0.9996	0.0001	0.0001	0.0001	0.0001	0.9911	0.0002	0.0001	0.0001	0.0001	0.0084	0.9115	0.0047	0.0001	0.0001	0.0001	0.0001	0.0834	0.9112	0.004	0.0001	0.0001	0.0075	0.0001	0.0768	0.0001	0.9095	0.0026	0.0001	0.0001	0.0128	0.0001	0.0746	0.0001	0.0001
	Hsp	ERR753275	0.9858	0.0142	0.9998	0.0001	0.0001	0.9993	0.0001	0.0005	0.0001	0.9925	0.0001	0.0056	0.0001	0.0016	0.9813	0.001	0.006	0.0002	0.0053	0.0063	0.9013	0.0006	0.0034	0.0017	0.0291	0.0208	0.0431	0.8991	0.0002	0.0035	0.0016	0.0152	0.0189	0.0417	0.0198	0.8915	0.0003	0.001	0.0008	0.0099	0.0147	0.0436	0.0167	0.0214
	Hsp	ERR753183	0.9261	0.0739	0.9479	0.0517	0.0004	0.9476	0.0502	0.0021	0.0001	0.9342	0.0435	0.0089	0.0001	0.0133	0.9068	0.0193	0.0064	0.0011	0.0005	0.066	0.8583	0.0181	0.0078	0.0172	0.0001	0.0887	0.0099	0.8573	0.0174	0.0085	0.0175	0.0001	0.0884	0.0096	0.0012	0.8524	0.0175	0.0076	0.0189	0.0001	0.086	0.0093	0.006	0.0022
	Hsp	ERR753335	0.9987	0.0013	0.9723	0.0001	0.0276	0.9719	0.0001	0.0249	0.0031	0.9632	0.0001	0.0315	0.003	0.0023	0.9443	0.0001	0.032	0.0039	0.0023	0.0175	0.8551	0.0001	0.022	0.028	0.0101	0.0293	0.0554	0.8511	0.0001	0.0122	0.0216	0.0028	0.0241	0.0551	0.0329	0.8423	0.0001	0.0046	0.0188	0.0018	0.0163	0.0497	0.0367	0.0296
	Hsp	ERR753280	0.9496	0.0504	0.9779	0.022	0.0001	0.9786	0.0212	0.0001	0.0001	0.9715	0.0237	0.0011	0.0001	0.0036	0.9525	0.0252	0.0001	0.0001	0.0027	0.0194	0.8436	0.0263	0.0001	0.0001	0.021	0.0286	0.0803	0.8405	0.0251	0.0006	0.0001	0.0063	0.0266	0.0794	0.0213	0.8313	0.0217	0.0003	0.0001	0.0015	0.02	0.0799	0.017	0.0282
	Hsp	ERR753287	0.9999	0.0001	0.9998	0.0001	0.0001	0.9997	0.0001	0.0001	0.0001	0.992	0.0001	0.0077	0.0001	0.0001	0.9775	0.0001	0.0088	0.0013	0.0001	0.0122	0.8377	0.0001	0.0222	0.0067	0.0007	0.0001	0.1325	0.8385	0.0001	0.0136	0.0064	0.007	0.0001	0.1253	0.009	0.8366	0.0001	0.0054	0.0036	0.0102	0.0001	0.1217	0.0023	0.02
	Hsp	ERR753270	0.9616	0.0384	0.9648	0.0192	0.016	0.961	0.0137	0.0252	0.0001	0.9528	0.0167	0.0296	0.0001	0.0009	0.9365	0.0204	0.0283	0.0001	0.0023	0.0125	0.8262	0.0235	0.0268	0.0012	0.0199	0.0198	0.0825	0.8243	0.02	0.0234	0.0012	0.006	0.0182	0.0804	0.0265	0.8192	0.0184	0.0206	0.0013	0.0014	0.0149	0.081	0.0279	0.0153
	Hsp	ERR753156	0.944	0.056	0.9031	0.0372	0.0597	0.9028	0.0356	0.047	0.0146	0.8822	0.0327	0.0252	0.0115	0.0485	0.8634	0.0291	0.0177	0.0082	0.0546	0.027	0.7633	0.0286	0.0104	0.027	0.0653	0.034	0.0714	0.7621	0.0266	0.0116	0.0258	0.0442	0.0334	0.0669	0.0295	0.758	0.0242	0.0152	0.0265	0.036	0.0287	0.0655	0.0308	0.0151
	Hsp	ERR753161	0.9779	0.0221	0.9363	0.0027	0.061	0.9366	0.0012	0.0451	0.0171	0.9209	0.0013	0.0378	0.0151	0.0249	0.8949	0.0011	0.034	0.0138	0.0238	0.0323	0.7514	0.0003	0.0266	0.0279	0.0369	0.0354	0.1215	0.7494	0.0001	0.0235	0.0275	0.0138	0.0316	0.1206	0.0335	0.742	0.0001	0.0225	0.0263	0.0063	0.0241	0.1197	0.0285	0.0305
	Hsp	ERR753276	0.9372	0.0628	0.9467	0.0432	0.0101	0.9406	0.0383	0.0001	0.021	0.9212	0.0316	0.0001	0.0159	0.0312	0.8894	0.0165	0.0001	0.0199	0.0147	0.0594	0.7408	0.014	0.0001	0.0319	0.0213	0.0617	0.1302	0.7383	0.0111	0.0001	0.0333	0.0086	0.0607	0.1286	0.0193	0.7318	0.008	0.0001	0.0314	0.0022	0.0534	0.1253	0.0168	0.031
	Hsp	ERR753180	0.9999	0.0001	0.9998	0.0001	0.0001	0.9997	0.0001	0.0001	0.0001	0.9996	0.0001	0.0001	0.0001	0.0001	0.9731	0.0001	0.0001	0.0001	0.0001	0.0265	0.7282	0.0001	0.0001	0.0001	0.0001	0.0001	0.2713	0.7316	0.0001	0.0001	0.0001	0.0095	0.0001	0.2584	0.0001	0.7324	0.0001	0.0001	0.0001	0.015	0.0001	0.2518	0.0003	0.0001
	Hsp	ERR753271	0.9596	0.0404	0.9329	0.0219	0.0453	0.9276	0.0151	0.0572	0.0001	0.9159	0.016	0.0494	0.0001	0.0185	0.8897	0.0215	0.0382	0.0001	0.0335	0.0171	0.7156	0.0254	0.0373	0.0001	0.0501	0.0054	0.1661	0.7159	0.0244	0.0253	0.0001	0.0495	0.0051	0.1591	0.0206	0.7124	0.0234	0.0146	0.0001	0.0512	0.0044	0.1554	0.0181	0.0204
	Hsp	ERR753171	0.9921	0.0079	0.9998	0.0001	0.0001	0.999	0.0001	0.0008	0.0001	0.9916	0.0001	0.0081	0.0001	0.0001	0.9621	0.0001	0.0121	0.0001	0.0001	0.0256	0.7151	0.0029	0.0182	0.0001	0.0035	0.0001	0.2601	0.7175	0.001	0.0042	0.0001	0.0287	0.0001	0.2435	0.0049	0.7178	0.0003	0.0013	0.0001	0.0386	0.0001	0.2372	0.0001	0.0044
	Hsp	Hsp	0.9209	0.0791	0.9071	0.0602	0.0327	0.8957	0.0524	0.0001	0.0518	0.8809	0.0503	0.0001	0.0529	0.0158	0.776	0.0318	0.0001	0.0413	0.0134	0.1373	0.0001	0.0001	0.0001	0.0001	0.0001	0.0001	0.9994	0.0001	0.0001	0.0001	0.0001	0.0001	0.0001	0.9993	0.0001	0.0001	0.0001	0.0001	0.0001	0.0001	0.0001	0.9992	0.0001	0.0001
	Hsp	ERR753094	0.9265	0.0735	0.9006	0.0553	0.0441	0.8905	0.0509	0.0001	0.0586	0.873	0.0463	0.0001	0.0574	0.0231	0.7701	0.0285	0.0001	0.0449	0.0203	0.1361	0.0001	0.0001	0.0001	0.0001	0.0001	0.0001	0.9994	0.0001	0.0001	0.0001	0.0001	0.0001	0.0001	0.9993	0.0001	0.0001	0.0001	0.0001	0.0001	0.0001	0.0001	0.9989	0.0001	0.0004
	Hsp	ERR753096	0.9193	0.0807	0.8808	0.0637	0.0555	0.8749	0.0608	0.0056	0.0588	0.8624	0.061	0.0086	0.0556	0.0124	0.7675	0.0535	0.0019	0.042	0.0234	0.1118	0.0001	0.0132	0.0001	0.0001	0.0001	0.0001	0.9863	0.0001	0.0116	0.0001	0.0001	0.0001	0.0001	0.9878	0.0001	0.0001	0.01	0.0001	0.0001	0.0001	0.0001	0.9868	0.0001	0.0026
	Hsp	ERR753145	0.9281	0.0719	0.8643	0.0553	0.0804	0.8584	0.0522	0.0141	0.0753	0.8439	0.0527	0.0137	0.0715	0.0182	0.7528	0.0508	0.0039	0.0561	0.0357	0.1008	0.0001	0.0151	0.0008	0.0001	0.0001	0.0001	0.9837	0.0001	0.0101	0.0015	0.0001	0.0001	0.0001	0.9783	0.0097	0.0001	0.0078	0.0012	0.0001	0.0001	0.0001	0.977	0.0105	0.0032
	Hsp	ERR753338	0.9329	0.0671	0.8902	0.0498	0.06	0.882	0.0482	0.0001	0.0697	0.8609	0.0402	0.0001	0.0625	0.0363	0.7584	0.0217	0.0007	0.0497	0.0297	0.1399	0.0001	0.0114	0.0003	0.0001	0.0001	0.0136	0.9743	0.0001	0.004	0.0001	0.0001	0.0001	0.0111	0.9653	0.0192	0.0001	0.0017	0.0001	0.0001	0.0001	0.0084	0.957	0.0155	0.0171
	Hsp	ERR753146	0.9286	0.0714	0.8855	0.053	0.0615	0.8787	0.0519	0.0005	0.0689	0.8547	0.0448	0.0006	0.0587	0.0412	0.7548	0.0241	0.0009	0.0467	0.0379	0.1356	0.0001	0.0166	0.0005	0.0001	0.0003	0.009	0.9734	0.0001	0.007	0.0001	0.0001	0.0001	0.0066	0.9639	0.0222	0.0001	0.0031	0.0001	0.0001	0.0001	0.0059	0.9549	0.0171	0.0187
	Hsp	ERR753160	0.9383	0.0617	0.8539	0.0454	0.1007	0.8461	0.0417	0.0204	0.0918	0.8179	0.0357	0.0037	0.0764	0.0663	0.7233	0.0271	0.0006	0.0561	0.0776	0.1153	0.0001	0.0087	0.0005	0.0008	0.0277	0.0001	0.962	0.0001	0.0033	0.0001	0.0008	0.033	0.0001	0.9536	0.009	0.0001	0.0016	0.0001	0.0001	0.0347	0.0001	0.9481	0.0074	0.0078
	Hsp	ERR753330	0.9362	0.0638	0.8876	0.0463	0.0661	0.8801	0.0444	0.0022	0.0733	0.8583	0.0397	0.0008	0.0645	0.0367	0.7579	0.0249	0.0014	0.0486	0.0383	0.1289	0.0001	0.0152	0.0038	0.001	0.0015	0.0077	0.9707	0.0001	0.0075	0.0012	0.0002	0.0001	0.0058	0.9613	0.0237	0.0001	0.0037	0.0011	0.0001	0.0001	0.0039	0.9534	0.0245	0.013
	Hsp	ERR753333	0.9136	0.0864	0.8659	0.0686	0.0654	0.8526	0.0614	0.0001	0.0858	0.8379	0.0629	0.0001	0.0832	0.0159	0.7427	0.0516	0.0001	0.0699	0.0212	0.1145	0.0001	0.0388	0.0001	0.0121	0.0001	0.0001	0.9486	0.0001	0.0304	0.0001	0.0063	0.0001	0.0001	0.9422	0.0207	0.0001	0.0279	0.0001	0.0051	0.0001	0.0001	0.9374	0.0238	0.0055
	Hsp	ERR753332	0.9433	0.0567	0.8596	0.0401	0.1003	0.8471	0.0361	0.0004	0.1164	0.8225	0.0274	0.0001	0.0994	0.0506	0.7259	0.0102	0.0003	0.0857	0.0437	0.1341	0.0001	0.0013	0.0001	0.0324	0.0102	0.0149	0.941	0.0001	0.0001	0.0001	0.0278	0.0024	0.0121	0.9328	0.0246	0.0001	0.0001	0.0001	0.0261	0.0001	0.0124	0.9261	0.0305	0.0045
	Hsp	ERR753149	0.9259	0.0741	0.8381	0.0588	0.1031	0.8299	0.0545	0.0173	0.0983	0.8081	0.0485	0.0058	0.0904	0.0472	0.715	0.0373	0.0024	0.0772	0.0497	0.1183	0.0001	0.0276	0.0131	0.0232	0.0151	0.0043	0.9165	0.0001	0.0182	0.0065	0.0184	0.0034	0.0021	0.9088	0.0425	0.0001	0.0145	0.0051	0.0173	0.0012	0.0018	0.9059	0.0485	0.0057
	Hsp	ERR753147	0.9577	0.0423	0.8165	0.0257	0.1577	0.807	0.0223	0.0462	0.1245	0.7971	0.0241	0.0488	0.1223	0.0077	0.7116	0.0262	0.043	0.1058	0.0224	0.0911	0.0001	0.0001	0.0494	0.0348	0.0001	0.0001	0.9154	0.0001	0.0001	0.0392	0.0312	0.0001	0.0001	0.9104	0.0188	0.0001	0.0001	0.0265	0.026	0.0001	0.0001	0.9085	0.006	0.0326
	Hsp	ERR753197	0.9599	0.0401	0.8823	0.0237	0.0941	0.8759	0.0215	0.0391	0.0636	0.8597	0.0195	0.031	0.0562	0.0337	0.7646	0.0167	0.0231	0.0433	0.0457	0.1065	0.0122	0.0032	0.038	0.0002	0.0053	0.0001	0.941	0.0129	0.001	0.0311	0.0001	0.0038	0.0001	0.9311	0.02	0.0123	0.0001	0.0305	0.0001	0.0025	0.0001	0.9226	0.0209	0.011
	Hsp	ERR753163	0.9689	0.0311	0.8491	0.0157	0.1352	0.8413	0.012	0.0398	0.1069	0.8315	0.0119	0.0426	0.104	0.01	0.7382	0.0102	0.038	0.0897	0.0203	0.1037	0.0001	0.0001	0.0457	0.0258	0.0001	0.0001	0.9281	0.0001	0.0001	0.0397	0.0243	0.0044	0.0001	0.9196	0.0117	0.0001	0.0001	0.0295	0.0208	0.006	0.0001	0.9192	0.0001	0.0241
	Hsp	ERR753097	0.9673	0.0327	0.8186	0.0178	0.1635	0.8092	0.0148	0.0513	0.1247	0.7948	0.0161	0.0419	0.1187	0.0286	0.7087	0.0171	0.034	0.1014	0.0489	0.0899	0.0001	0.0001	0.0497	0.0409	0.0035	0.0001	0.9056	0.0001	0.0001	0.0331	0.031	0.0027	0.0001	0.8962	0.0367	0.0001	0.0001	0.0211	0.0267	0.0004	0.0001	0.8935	0.0299	0.0281
	Hsp	ERR753148	0.9535	0.0465	0.8386	0.0314	0.1301	0.8316	0.0286	0.0362	0.1036	0.817	0.0285	0.033	0.0979	0.0237	0.7262	0.0263	0.0291	0.0844	0.0368	0.0972	0.0091	0.0126	0.0445	0.035	0.0015	0.0001	0.8971	0.0117	0.0073	0.0341	0.0289	0.0216	0.0001	0.8846	0.0118	0.0127	0.0046	0.0208	0.0239	0.028	0.0003	0.8797	0.0002	0.0298
	Hsp	ERR753198	0.912	0.088	0.8536	0.0716	0.0748	0.8434	0.0674	0.0001	0.0891	0.8161	0.0547	0.0001	0.073	0.0561	0.721	0.0328	0.0001	0.0601	0.0502	0.1358	0.0436	0.0256	0.0001	0.023	0.0246	0.0362	0.8469	0.0433	0.0197	0.0001	0.0207	0.0105	0.0339	0.842	0.0296	0.0417	0.0147	0.0001	0.0208	0.0049	0.0333	0.8355	0.0325	0.0166
	Hsp	ERR753157	0.9379	0.0621	0.9065	0.0442	0.0493	0.9036	0.0421	0.0218	0.0325	0.8853	0.0418	0.0132	0.0259	0.0338	0.7902	0.0382	0.0036	0.016	0.0494	0.1026	0.0397	0.0207	0.0066	0.0001	0.0057	0.0001	0.9271	0.0427	0.0144	0.0034	0.0001	0.036	0.0001	0.9032	0.0001	0.0447	0.0121	0.0002	0.0001	0.047	0.0001	0.8948	0.0009	0.0001
	Hsp	ERR753095	0.948	0.052	0.7894	0.0351	0.1755	0.7814	0.0325	0.0593	0.1267	0.7671	0.0347	0.0525	0.1183	0.0274	0.6862	0.033	0.0461	0.1074	0.0432	0.0841	0.0214	0.017	0.0621	0.0549	0.0121	0.0001	0.8324	0.0198	0.0085	0.0421	0.0462	0.0046	0.0001	0.8268	0.0519	0.0196	0.0059	0.0214	0.0377	0.0013	0.0001	0.8258	0.0406	0.0475
	Hsp	ERR753170	0.9512	0.0488	0.8398	0.0329	0.1274	0.8359	0.0302	0.0603	0.0736	0.8177	0.0298	0.0524	0.0665	0.0336	0.7318	0.0249	0.044	0.0549	0.0495	0.0949	0.0443	0.0152	0.0591	0.0092	0.0156	0.0001	0.8565	0.0452	0.0089	0.0474	0.0062	0.0233	0.0001	0.8453	0.0236	0.0463	0.0067	0.0324	0.0031	0.0267	0.0006	0.8405	0.0078	0.036
	Hsp	ERR753158	0.9353	0.0647	0.9016	0.0468	0.0516	0.8985	0.0441	0.0238	0.0335	0.8794	0.0434	0.0154	0.0287	0.0331	0.7861	0.0379	0.0022	0.019	0.0507	0.1041	0.0395	0.024	0.0087	0.0001	0.0053	0.0001	0.9223	0.0425	0.0165	0.004	0.0001	0.0373	0.0001	0.8994	0.0001	0.0436	0.0136	0.0005	0.0001	0.0492	0.0002	0.8917	0.001	0.0001
	Hsp	ERR753178	0.9093	0.0907	0.8636	0.073	0.0634	0.8594	0.0706	0.0272	0.0429	0.8359	0.0598	0.0098	0.0368	0.0576	0.7339	0.0321	0.0055	0.0314	0.0451	0.152	0.0668	0.0218	0.0165	0.0001	0.0121	0.0544	0.8283	0.0661	0.0164	0.0136	0.0001	0.005	0.0533	0.8221	0.0233	0.0613	0.012	0.0153	0.0001	0.0025	0.0462	0.8091	0.0344	0.0191
	Hsp	ERR753266	0.9667	0.0333	0.8355	0.0168	0.1477	0.8283	0.015	0.0562	0.1006	0.8113	0.0157	0.0507	0.0924	0.0298	0.7248	0.0077	0.0455	0.0795	0.0418	0.1008	0.0423	0.0006	0.0628	0.0335	0.0078	0.0006	0.8524	0.0437	0.0002	0.0447	0.0258	0.0371	0.0002	0.8363	0.0119	0.0453	0.0001	0.0321	0.0239	0.0442	0.0005	0.8285	0.0001	0.0252
	Hsp	ERR753162	0.9461	0.0539	0.8535	0.0381	0.1084	0.8461	0.0352	0.042	0.0767	0.8234	0.0317	0.0187	0.0698	0.0564	0.7372	0.0263	0.0078	0.0556	0.0756	0.0976	0.0515	0.0177	0.0243	0.0105	0.0413	0.0002	0.8545	0.0538	0.0141	0.0128	0.0072	0.0756	0.0002	0.8345	0.0017	0.0567	0.0118	0.0101	0.0061	0.087	0.0009	0.8263	0.0001	0.0009
	Hsp	ERR753153	0.9495	0.0505	0.8559	0.0344	0.1097	0.8499	0.032	0.0382	0.0799	0.8395	0.0313	0.0409	0.0772	0.0111	0.7589	0.0266	0.0375	0.067	0.0195	0.0904	0.1188	0.0186	0.0477	0.0238	0.0001	0.0004	0.7906	0.1179	0.0125	0.0371	0.0182	0.0002	0.0001	0.7853	0.0287	0.1148	0.0082	0.0264	0.0137	0.0001	0.0006	0.7853	0.0187	0.0323
	Hsp	ERR753152	0.9372	0.0628	0.8237	0.0472	0.1291	0.8175	0.0433	0.0456	0.0936	0.8079	0.0463	0.05	0.0912	0.0047	0.7237	0.0424	0.046	0.0809	0.0173	0.0897	0.0518	0.0303	0.0563	0.0335	0.0001	0.0001	0.8278	0.0547	0.0262	0.0383	0.0278	0.0216	0.0001	0.8135	0.0179	0.0548	0.0225	0.0198	0.0216	0.0333	0.0001	0.8083	0.0012	0.0384
	Hsp	ERR753298	0.933	0.067	0.8108	0.0517	0.1376	0.804	0.0499	0.0485	0.0976	0.7929	0.0491	0.0584	0.0904	0.0093	0.7094	0.043	0.0532	0.0788	0.0176	0.0981	0.0552	0.0335	0.0645	0.0336	0.0001	0.0015	0.8116	0.0581	0.0302	0.0477	0.0281	0.0121	0.0018	0.8009	0.0211	0.0588	0.0277	0.0264	0.0203	0.0197	0.0024	0.7952	0.0016	0.0478
	Hsp	ERR753151	0.9198	0.0802	0.7963	0.0646	0.1392	0.7907	0.0618	0.0697	0.0777	0.7724	0.0574	0.0543	0.072	0.0438	0.6864	0.0461	0.0465	0.0594	0.0541	0.1075	0.0414	0.0364	0.0624	0.0183	0.0222	0.0145	0.8049	0.0427	0.033	0.0498	0.0142	0.0321	0.0132	0.7929	0.0221	0.0426	0.032	0.0355	0.0107	0.035	0.0135	0.7887	0.0142	0.0278
	Hsp	ERR753167	0.9313	0.0687	0.786	0.0537	0.1603	0.7669	0.0468	0.0001	0.1862	0.7538	0.0452	0.0001	0.1868	0.0141	0.6712	0.0322	0.0009	0.1754	0.0121	0.1083	0.046	0.0243	0.0039	0.1303	0.0001	0.0163	0.7791	0.0456	0.0186	0.0021	0.1297	0.0001	0.0159	0.7722	0.0159	0.0456	0.0166	0.0037	0.1285	0.0001	0.0159	0.7672	0.0209	0.0015
	Hsp	ERR753150	0.9231	0.0769	0.7992	0.0621	0.1387	0.793	0.0605	0.0567	0.0898	0.7827	0.0599	0.0567	0.0867	0.014	0.7023	0.0593	0.0502	0.0713	0.0344	0.0825	0.0503	0.0464	0.0667	0.0302	0.0006	0.0001	0.8057	0.0533	0.0415	0.048	0.0227	0.0287	0.0001	0.7912	0.0146	0.0539	0.0408	0.0339	0.0176	0.0371	0.0001	0.7853	0.0011	0.0302
	Hsp	ERR753288	0.9451	0.0549	0.876	0.0373	0.0867	0.8718	0.0348	0.0393	0.0541	0.8594	0.0371	0.0411	0.0506	0.0117	0.7766	0.0305	0.0326	0.0407	0.0279	0.0917	0.1164	0.0224	0.0472	0.0048	0.0005	0.0021	0.8064	0.1217	0.0181	0.0314	0.0014	0.0401	0.001	0.7842	0.0021	0.1227	0.017	0.0245	0.0005	0.0529	0.0013	0.776	0.0021	0.003
	Hsp	ERR753265	0.9525	0.0475	0.8631	0.0304	0.1066	0.8578	0.0282	0.0426	0.0714	0.8436	0.0277	0.036	0.0673	0.0254	0.7608	0.021	0.0294	0.057	0.0372	0.0947	0.1262	0.0132	0.0442	0.0231	0.0083	0.0063	0.7787	0.1292	0.009	0.0245	0.0134	0.06	0.0052	0.7543	0.0044	0.1314	0.0074	0.0166	0.0119	0.0735	0.005	0.7447	0.0023	0.0073
	Hsp	ERR753166	0.9784	0.0216	0.746	0.0071	0.2468	0.7242	0.0014	0.0048	0.2696	0.7143	0.0035	0.0185	0.263	0.0006	0.6454	0.0037	0.0219	0.2538	0.0001	0.0751	0.0706	0.0001	0.022	0.2054	0.0001	0.0001	0.7017	0.0704	0.0001	0.0181	0.2007	0.0001	0.0001	0.6964	0.0141	0.0714	0.0001	0.012	0.1952	0.0001	0.0001	0.6931	0.009	0.019
	Hsp	ERR753329	0.9413	0.0587	0.879	0.0423	0.0787	0.8746	0.0394	0.0316	0.0543	0.8446	0.0282	0.0059	0.0435	0.0778	0.7516	0.0026	0.0016	0.0326	0.073	0.1386	0.1284	0.0001	0.0066	0.0033	0.0466	0.0516	0.7635	0.1318	0.0001	0.0037	0.0008	0.0791	0.0463	0.738	0.0001	0.133	0.0001	0.0009	0.0006	0.088	0.0455	0.7262	0.0056	0.0001
	Hsp	ERR753159	0.9563	0.0437	0.8738	0.0266	0.0996	0.8674	0.024	0.0239	0.0846	0.84	0.0202	0.0048	0.0719	0.0631	0.7586	0.0129	0.0012	0.0558	0.0796	0.0918	0.1389	0.0087	0.0009	0.0289	0.0588	0.0052	0.7586	0.1413	0.0035	0.0001	0.0111	0.1024	0.0029	0.733	0.0056	0.1436	0.0011	0.0001	0.0071	0.1199	0.0026	0.7176	0.0044	0.0037
	Hsp	ERR753172	0.9811	0.0189	0.9997	0.0002	0.0001	0.9991	0.0001	0.0007	0.0001	0.9902	0.0016	0.008	0.0001	0.0001	0.9557	0.0041	0.009	0.0001	0.0001	0.0311	0.666	0.0107	0.0116	0.0001	0.0022	0.0001	0.3092	0.6684	0.0055	0.0001	0.0001	0.0318	0.0001	0.2898	0.0042	0.6682	0.0037	0.0001	0.0001	0.0418	0.0001	0.2838	0.0005	0.0017
	Hsp	ERR753272	0.9762	0.0238	0.9998	0.0001	0.0001	0.9997	0.0001	0.0001	0.0001	0.9959	0.002	0.0019	0.0001	0.0001	0.9599	0.0061	0.0025	0.0001	0.0001	0.0313	0.6699	0.0119	0.0053	0.0001	0.0014	0.002	0.3094	0.6721	0.0086	0.0024	0.0001	0.0231	0.0009	0.2927	0.0001	0.6703	0.0082	0.0001	0.0001	0.0306	0.0014	0.2883	0.0009	0.0001
	Hsp	ERR753289	0.9836	0.0164	0.9998	0.0001	0.0001	0.9997	0.0001	0.0001	0.0001	0.9996	0.0001	0.0001	0.0001	0.0001	0.9665	0.0001	0.0001	0.0001	0.0003	0.0329	0.6632	0.0041	0.0001	0.0001	0.0014	0.0001	0.3309	0.6648	0.0012	0.0001	0.0001	0.0244	0.0001	0.3091	0.0001	0.6651	0.0001	0.0001	0.0001	0.0335	0.0001	0.2998	0.0011	0.0001
	Hsp	ERR753155	0.9656	0.0344	0.9989	0.001	0.0001	0.9993	0.0005	0.0001	0.0001	0.9949	0.0048	0.0001	0.0001	0.0001	0.9553	0.0122	0.0001	0.0001	0.0001	0.0322	0.6586	0.0202	0.0001	0.0001	0.0001	0.0002	0.3207	0.6599	0.021	0.0003	0.0001	0.0001	0.0003	0.3182	0.0001	0.6542	0.0137	0.0001	0.0001	0.0001	0.0003	0.312	0.001	0.0185
	Hsp	ERR753179	0.9618	0.0382	0.997	0.0029	0.0001	0.9978	0.002	0.0001	0.0001	0.9923	0.0074	0.0001	0.0001	0.0001	0.9542	0.0129	0.0001	0.0001	0.0001	0.0327	0.6527	0.021	0.0001	0.0001	0.0001	0.0005	0.3255	0.6547	0.0221	0.0002	0.0001	0.0001	0.0005	0.3222	0.0001	0.6489	0.0153	0.0001	0.0001	0.0002	0.0001	0.3156	0.0015	0.0182
	Hsp	ERR753098	0.9717	0.0283	0.9946	0.0053	0.0001	0.9945	0.0038	0.0001	0.0017	0.985	0.0099	0.0005	0.0043	0.0003	0.9395	0.0123	0.0002	0.0013	0.0074	0.0394	0.5866	0.0136	0.0001	0.0008	0.0071	0.0049	0.3869	0.5901	0.0082	0.001	0.0013	0.0285	0.0039	0.3669	0.0001	0.5889	0.0078	0.0006	0.0005	0.0359	0.0018	0.3608	0.0036	0.0001
	Hsp	SAMN08005654	0.8735	0.1265	0.9156	0.0843	0.0001	0.9173	0.0825	0.0001	0.0001	0.8956	0.0698	0.0001	0.0001	0.0345	0.7993	0.009	0.0001	0.0001	0.0001	0.1914	0.5598	0.0001	0.0001	0.0001	0.0001	0.1825	0.2573	0.5584	0.0001	0.0001	0.0001	0.0001	0.1826	0.2586	0.0001	0.5484	0.003	0.0001	0.0001	0.0001	0.1639	0.234	0.0425	0.0079
	Hsp	ERR753154	0.935	0.065	0.9596	0.0403	0.0001	0.9585	0.0401	0.0001	0.0013	0.9425	0.0371	0.0001	0.0003	0.02	0.8909	0.0223	0.0001	0.0001	0.0086	0.0781	0.5479	0.018	0.0001	0.0002	0.0082	0.0486	0.3771	0.5491	0.0153	0.0001	0.0009	0.0064	0.0472	0.368	0.013	0.5439	0.013	0.0001	0.0003	0.0045	0.0407	0.3629	0.0164	0.0181
	Hsp	ERR753169	0.9511	0.0489	0.6568	0.033	0.3103	0.66	0.0298	0.2672	0.043	0.6048	0.0081	0.1342	0.0164	0.2366	0.5828	0.0082	0.0968	0.0052	0.2841	0.0229	0.4904	0.0066	0.0888	0.0154	0.2925	0.0263	0.08	0.4885	0.0062	0.0789	0.01	0.2645	0.0248	0.0679	0.0593	0.4834	0.0037	0.0635	0.0057	0.257	0.0189	0.0619	0.0462	0.0596
	Hsp	ERR753269	0.9151	0.0849	0.9371	0.0628	0.0001	0.9352	0.0609	0.0001	0.0038	0.904	0.045	0.0001	0.0006	0.0504	0.8411	0.0071	0.0001	0.0003	0.0154	0.136	0.507	0.0003	0.0001	0.0001	0.0108	0.1111	0.3706	0.5005	0.0001	0.0001	0.0001	0.0035	0.0966	0.3616	0.0375	0.4844	0.0001	0.0001	0.0001	0.0005	0.0726	0.3486	0.0384	0.0552
	Hsp	ERR753279	0.9936	0.0064	0.9638	0.0001	0.0361	0.9609	0.0001	0.0181	0.0208	0.9524	0.0001	0.0303	0.0171	0.0001	0.9063	0.0001	0.0323	0.0151	0.0001	0.046	0.4934	0.0001	0.0334	0.0069	0.0001	0.0001	0.466	0.4982	0.0001	0.0154	0.0026	0.0342	0.0001	0.4451	0.0043	0.5006	0.0001	0.008	0.0012	0.0456	0.0001	0.4342	0.0016	0.0087
	Hsp	ERR753342	0.896	0.104	0.9222	0.0777	0.0001	0.9224	0.0774	0.0001	0.0001	0.9005	0.0684	0.0001	0.0001	0.0309	0.8392	0.0419	0.0001	0.0001	0.0105	0.1082	0.4682	0.0349	0.0001	0.0001	0.0044	0.0744	0.4179	0.4609	0.0249	0.0001	0.0001	0.0015	0.0678	0.4119	0.0326	0.4479	0.0158	0.0001	0.0001	0.0005	0.0477	0.3969	0.032	0.059
	Hsp	ERR753100	0.9933	0.0067	0.9152	0.0001	0.0847	0.9109	0.0001	0.0423	0.0467	0.9023	0.0001	0.0536	0.0438	0.0001	0.8622	0.0004	0.0545	0.0401	0.0002	0.0426	0.4716	0.0002	0.056	0.033	0.0001	0.0001	0.4391	0.4768	0.0001	0.0393	0.0295	0.0191	0.0001	0.4233	0.0118	0.4781	0.0001	0.0289	0.0265	0.0278	0.0001	0.4148	0.0007	0.0231
	Hsp	ERR753099	0.9957	0.0043	0.9309	0.0001	0.069	0.9298	0.0001	0.048	0.0221	0.9216	0.0001	0.0589	0.0194	0.0001	0.8766	0.0001	0.0585	0.0125	0.0067	0.0456	0.461	0.0001	0.0617	0.0067	0.002	0.0001	0.4684	0.4683	0.0001	0.0352	0.0005	0.0414	0.0001	0.4421	0.0123	0.4694	0.0001	0.0157	0.0001	0.0564	0.0001	0.4333	0.0001	0.0247
	Hsp	ERR753296	0.8756	0.1244	0.8998	0.1001	0.0001	0.8978	0.098	0.0001	0.0041	0.8748	0.0839	0.0001	0.0011	0.0401	0.8111	0.0484	0.0001	0.0031	0.0051	0.1322	0.463	0.0407	0.0001	0.0004	0.001	0.1026	0.3923	0.4543	0.0286	0.0001	0.0006	0.0001	0.0958	0.3831	0.0374	0.4361	0.0175	0.0001	0.0005	0.0001	0.0694	0.3708	0.0355	0.07
	Hsp	ERR753277	0.984	0.016	0.9649	0.0001	0.035	0.9628	0.0001	0.0237	0.0134	0.9532	0.0017	0.0334	0.0115	0.0001	0.9001	0.0054	0.0308	0.0058	0.008	0.05	0.4552	0.0025	0.0334	0.0011	0.0022	0.0001	0.5055	0.4614	0.0008	0.0108	0.0002	0.0425	0.0001	0.48	0.0042	0.4623	0.0001	0.0032	0.0001	0.0553	0.0001	0.4711	0.0031	0.0046
	Hsp	ERR753331	0.9994	0.0006	0.8991	0.0001	0.1008	0.8957	0.0001	0.0572	0.047	0.8876	0.0001	0.0657	0.0465	0.0001	0.8409	0.0001	0.0626	0.0429	0.0095	0.0439	0.4496	0.0001	0.0648	0.0351	0.0069	0.0001	0.4434	0.4535	0.0001	0.0506	0.0329	0.0281	0.0001	0.428	0.0068	0.4556	0.0001	0.0401	0.0311	0.0352	0.0001	0.4192	0.0021	0.0164
	Hsp	ERR753337	0.9999	0.0001	0.8921	0.0001	0.1078	0.8855	0.0001	0.0341	0.0803	0.8789	0.0001	0.0447	0.0763	0.0001	0.8319	0.0001	0.0454	0.0767	0.0001	0.0458	0.4265	0.0001	0.0466	0.0644	0.0001	0.0001	0.4622	0.4315	0.0001	0.0308	0.0616	0.0196	0.0001	0.4457	0.0106	0.4358	0.0001	0.0189	0.0562	0.0263	0.0001	0.4387	0.0001	0.0238
	Hsp	ERR753328	0.9098	0.0902	0.6062	0.0743	0.3195	0.6064	0.0716	0.2511	0.0709	0.5549	0.0444	0.1412	0.0477	0.2119	0.5185	0.0153	0.114	0.0437	0.2179	0.0906	0.3913	0.0106	0.1101	0.0483	0.2202	0.089	0.1305	0.3909	0.0092	0.0878	0.0424	0.2	0.0892	0.1211	0.0593	0.3879	0.0075	0.0603	0.0297	0.1965	0.0867	0.1118	0.0517	0.0681
	Hsp	SAMN08005653	0.9228	0.0772	0.5934	0.0623	0.3443	0.5924	0.0598	0.2623	0.0855	0.534	0.0321	0.1328	0.0561	0.245	0.5028	0.0074	0.1012	0.0491	0.2627	0.0768	0.3885	0.0035	0.0952	0.0564	0.2658	0.0779	0.1127	0.3889	0.0031	0.0755	0.0479	0.2469	0.0764	0.1013	0.06	0.3848	0.0024	0.0425	0.0356	0.2473	0.0741	0.0898	0.0545	0.0688
	Hsp	SAMN08005652	0.7875	0.2125	0.3834	0.1989	0.4177	0.3867	0.1957	0.3527	0.0649	0.3377	0.1687	0.2248	0.0371	0.2317	0.3223	0.1596	0.1912	0.0254	0.2685	0.033	0.2648	0.1568	0.1838	0.0331	0.2724	0.0351	0.0541	0.2634	0.1514	0.1774	0.0299	0.1875	0.0349	0.0498	0.1057	0.2606	0.1493	0.1604	0.025	0.1648	0.0347	0.0446	0.1238	0.0368
	Hsp	ERR753194	0.9337	0.0663	0.8463	0.05	0.1038	0.8436	0.048	0.0689	0.0395	0.8082	0.038	0.0161	0.0271	0.1106	0.7271	0.0306	0.0022	0.0115	0.1364	0.0922	0.1374	0.0216	0.006	0.0001	0.1036	0.0124	0.719	0.1413	0.0176	0.0047	0.0001	0.1348	0.0101	0.6913	0.0001	0.1425	0.0157	0.0013	0.0001	0.146	0.011	0.6797	0.0037	0.0001
	Hsp	ERR753174	0.9684	0.0316	0.8827	0.015	0.1022	0.877	0.0122	0.0432	0.0676	0.8606	0.013	0.0345	0.0634	0.0285	0.7899	0.0131	0.0276	0.0514	0.0458	0.0722	0.2143	0.0062	0.0385	0.0223	0.027	0.0004	0.6913	0.2183	0.0025	0.02	0.0161	0.0674	0.0001	0.6686	0.0068	0.2202	0.0012	0.0089	0.0121	0.0808	0.0003	0.6596	0.0015	0.0154
	Hsp	ERR753278	0.9651	0.0349	0.8756	0.0186	0.1057	0.8679	0.0148	0.0106	0.1066	0.8504	0.0162	0.0033	0.0987	0.0315	0.7797	0.0162	0.001	0.0856	0.0503	0.0672	0.22	0.0102	0.0029	0.0607	0.0354	0.0001	0.6708	0.2238	0.0047	0.0027	0.0499	0.0722	0.0001	0.6465	0.0001	0.2255	0.0029	0.0007	0.0465	0.0855	0.0001	0.6369	0.0018	0.0001
	Hsp	ERR753203	0.9659	0.0341	0.8909	0.0172	0.0918	0.8867	0.0146	0.043	0.0556	0.8743	0.016	0.0343	0.0502	0.0252	0.8045	0.0185	0.0227	0.0402	0.0498	0.0642	0.2693	0.012	0.0338	0.0168	0.0316	0.0001	0.6364	0.2734	0.0081	0.0132	0.0105	0.0712	0.0001	0.6143	0.0092	0.2764	0.0059	0.0057	0.0048	0.0842	0.0001	0.6045	0.0009	0.0175
	Hsp	ERR753182	0.8732	0.1268	0.8998	0.1001	0.0001	0.8995	0.0987	0.0001	0.0017	0.8729	0.0842	0.0001	0.0004	0.0425	0.795	0.0439	0.0001	0.0013	0.0043	0.1554	0.3309	0.0296	0.0001	0.0001	0.0001	0.1028	0.5363	0.3218	0.0191	0.0001	0.0001	0.0001	0.0963	0.5303	0.0322	0.3069	0.0125	0.0001	0.0001	0.0001	0.0727	0.5163	0.0321	0.0592
	Hsp	ERR753204	0.975	0.025	0.8772	0.0087	0.1141	0.8713	0.0067	0.0418	0.0802	0.8552	0.0069	0.0299	0.0756	0.0324	0.7995	0.0092	0.0193	0.0676	0.0528	0.0516	0.3584	0.006	0.0238	0.0511	0.0439	0.0001	0.5167	0.362	0.0032	0.017	0.0491	0.0587	0.0001	0.5029	0.007	0.3613	0.0033	0.0109	0.0481	0.0655	0.0001	0.4968	0.0059	0.008
	Hsp	ERR753268	0.8446	0.1554	0.8646	0.1353	0.0001	0.8588	0.1306	0.0001	0.0105	0.8313	0.1135	0.0001	0.0023	0.0529	0.7573	0.071	0.0001	0.0036	0.0158	0.1522	0.34	0.0602	0.0001	0.0002	0.0043	0.1118	0.4833	0.333	0.0487	0.0001	0.0001	0.0015	0.1037	0.4748	0.0381	0.3172	0.0374	0.0001	0.0001	0.0008	0.0831	0.461	0.039	0.0613
	Hsp	ERR753177	0.8414	0.1586	0.8795	0.1204	0.0001	0.8801	0.1197	0.0001	0.0001	0.8201	0.0916	0.0001	0.0001	0.0881	0.6122	0.0088	0.0001	0.0001	0.0001	0.3787	0.1128	0.0001	0.0001	0.0001	0.0001	0.3041	0.5827	0.1173	0.0001	0.0001	0.0001	0.0001	0.3052	0.577	0.0001	0.1079	0.0001	0.0001	0.0001	0.0001	0.275	0.5165	0.1	0.0001
	Hsp	ERR753176	0.8404	0.1596	0.8796	0.1203	0.0001	0.8798	0.12	0.0001	0.0001	0.8208	0.0931	0.0001	0.0001	0.0859	0.6124	0.0083	0.0001	0.0001	0.0001	0.379	0.1134	0.0001	0.0001	0.0001	0.0001	0.3051	0.5811	0.1178	0.0001	0.0001	0.0001	0.0001	0.305	0.5767	0.0001	0.1076	0.0001	0.0001	0.0001	0.0001	0.2762	0.5157	0.1	0.0001
	Hsp	ERR753284	0.8789	0.1211	0.9214	0.0785	0.0001	0.9209	0.0789	0.0001	0.0001	0.8923	0.0652	0.0001	0.0001	0.0423	0.7622	0.0063	0.0001	0.0001	0.0001	0.2312	0.3293	0.0001	0.0001	0.0001	0.0001	0.1798	0.4904	0.3312	0.0001	0.0001	0.0001	0.0001	0.1803	0.4881	0.0001	0.323	0.0001	0.0001	0.0001	0.0001	0.1649	0.4625	0.0467	0.0025
	Hsp	ERR753290	0.9866	0.0134	0.8832	0.0001	0.1167	0.8775	0.0001	0.0478	0.0746	0.8671	0.0007	0.049	0.0736	0.0096	0.8156	0.0001	0.0417	0.07	0.0235	0.049	0.3907	0.0002	0.0468	0.0564	0.017	0.0008	0.4882	0.3966	0.0001	0.0347	0.0544	0.026	0.0001	0.4718	0.0163	0.3989	0.0001	0.0291	0.0482	0.0281	0.0002	0.4652	0.0122	0.0181
	Hsp	ERR753175	0.8193	0.1807	0.8573	0.1426	0.0001	0.8579	0.1419	0.0001	0.0001	0.8052	0.1126	0.0001	0.0001	0.082	0.6151	0.0115	0.0001	0.0001	0.0001	0.3732	0.1406	0.0001	0.0001	0.0001	0.0001	0.3087	0.5504	0.1452	0.0001	0.0001	0.0001	0.0001	0.3093	0.545	0.0001	0.1322	0.0013	0.0001	0.0002	0.0001	0.2837	0.493	0.0893	0.0001
	Hsp	ERR753291	0.9836	0.0164	0.8918	0.0003	0.1079	0.8842	0.0001	0.0283	0.0874	0.8763	0.0015	0.036	0.0861	0.0001	0.8277	0.0017	0.0355	0.0839	0.0005	0.0506	0.413	0.0003	0.0375	0.0737	0.0001	0.0036	0.4718	0.418	0.0002	0.0293	0.0717	0.0194	0.0026	0.4564	0.0024	0.4208	0.0001	0.0279	0.0685	0.0238	0.0037	0.4501	0.0003	0.0048
	Hag	ERR753297	0.8845	0.1155	0.9096	0.0903	0.0001	0.91	0.0891	0.0001	0.0007	0.8881	0.0781	0.0001	0.0004	0.0334	0.8359	0.0519	0.0001	0.0005	0.0072	0.1044	0.552	0.046	0.0001	0.0006	0.0085	0.0855	0.3073	0.5419	0.0357	0.0001	0.0015	0.0016	0.0787	0.3025	0.038	0.5263	0.0239	0.0001	0.0002	0.0008	0.0577	0.2907	0.0366	0.0635
	Hag	ERR753343	0.9494	0.0506	0.5738	0.0327	0.3935	0.5668	0.0304	0.2001	0.2027	0.5366	0.0197	0.1292	0.1797	0.1347	0.5308	0.0232	0.1079	0.1715	0.1666	0.0001	0.5226	0.0272	0.095	0.1826	0.1724	0.0001	0.0001	0.5144	0.0057	0.0609	0.1544	0.0532	0.0001	0.0001	0.2113	0.51	0.0021	0.0246	0.1277	0.0178	0.0001	0.0001	0.2005	0.1171
	Hag	ERR753327	0.3982	0.6018	0.306	0.5917	0.1023	0.3017	0.5821	0.1161	0.0001	0.1739	0.4395	0.0084	0.0003	0.3778	0.0417	0.1303	0.0001	0.0001	0.1004	0.7275	0.0002	0.086	0.0001	0.0001	0.0838	0.7783	0.0515	0.0003	0.0854	0.0004	0.0001	0.0661	0.7767	0.0522	0.0189	0.0004	0.0816	0.0002	0.0001	0.0582	0.7743	0.0476	0.03	0.0076
	Hag	ERR753326	0.1454	0.8546	0.0896	0.8491	0.0612	0.0845	0.8406	0.0748	0.0001	0.0595	0.8003	0.0248	0.0001	0.1153	0.0335	0.7162	0.0222	0.0001	0.0662	0.1618	0.0042	0.7041	0.0247	0.0001	0.0597	0.1719	0.0354	0.0046	0.7013	0.0283	0.0001	0.0312	0.1714	0.0362	0.0269	0.0031	0.6988	0.0339	0.0001	0.0198	0.169	0.0349	0.0291	0.0114
	Hag	ERR753344	0.1588	0.8412	0.1027	0.8355	0.0618	0.098	0.8281	0.0738	0.0001	0.0732	0.7904	0.0254	0.0001	0.1108	0.0486	0.7078	0.0244	0.0001	0.0624	0.1567	0.008	0.6962	0.0251	0.0001	0.0574	0.1652	0.048	0.0092	0.6932	0.0299	0.0001	0.0275	0.164	0.0481	0.0281	0.0078	0.6914	0.0323	0.0001	0.0184	0.1606	0.047	0.0298	0.0126
	Hag	ERR753320	0.3836	0.6164	0.0337	0.6086	0.3578	0.038	0.6027	0.3592	0.0001	0.0316	0.5789	0.327	0.0001	0.0624	0.0156	0.5177	0.3255	0.0001	0.0279	0.1133	0.0001	0.5088	0.3245	0.0001	0.0204	0.1169	0.0292	0.0001	0.5055	0.3022	0.0001	0.0034	0.1162	0.03	0.0424	0.0001	0.5033	0.2686	0.0001	0.0008	0.1133	0.027	0.0139	0.0729
	cultivars	SAMN08005659	0.9225	0.0775	0.0134	0.0611	0.9255	0.0001	0.0448	0.1653	0.7898	0.0001	0.0459	0.1793	0.7746	0.0001	0.0001	0.0362	0.1826	0.7689	0.0001	0.0122	0.0001	0.0363	0.1806	0.7694	0.0001	0.0134	0.0001	0.0001	0.0344	0.1443	0.7452	0.0001	0.014	0.0001	0.0618	0.0001	0.0317	0.0967	0.7137	0.0001	0.0147	0.0001	0.0001	0.1428
	cultivars	SAMN08005660	0.9298	0.0702	0.0082	0.0532	0.9386	0.0001	0.0361	0.1769	0.7869	0.0001	0.0383	0.1939	0.7676	0.0001	0.0001	0.0296	0.1959	0.7643	0.0001	0.01	0.0001	0.0299	0.1934	0.7644	0.0001	0.012	0.0001	0.0001	0.0261	0.155	0.7379	0.0001	0.0119	0.0001	0.0688	0.0001	0.0247	0.0967	0.7052	0.0001	0.0132	0.0001	0.0001	0.1598
	cultivars	SAMN08005671	0.9793	0.0207	0.0001	0.0001	0.9998	0.0001	0.0001	0.9997	0.0001	0.0001	0.0001	0.9996	0.0001	0.0001	0.0001	0.0001	0.9995	0.0001	0.0001	0.0001	0.0001	0.0001	0.9994	0.0001	0.0001	0.0001	0.0001	0.0001	0.0001	0.9806	0.0001	0.0188	0.0001	0.0001	0.0001	0.0001	0.0001	0.9906	0.0001	0.0087	0.0001	0.0001	0.0001	0.0001
	cultivars	SAMN08005692	0.9532	0.0468	0.0001	0.006	0.9939	0.0001	0.0001	0.9997	0.0001	0.0001	0.0001	0.9814	0.0001	0.0183	0.0001	0.0001	0.9763	0.0001	0.0233	0.0001	0.0001	0.0001	0.975	0.0001	0.0245	0.0001	0.0001	0.0001	0.0008	0.9781	0.0001	0.004	0.0001	0.0001	0.0166	0.0001	0.0005	0.9831	0.0001	0.0009	0.0001	0.0001	0.0151	0.0001
	cultivars	SAMN08005685	0.9746	0.0254	0.0001	0.0001	0.9998	0.0001	0.0001	0.9997	0.0001	0.0001	0.0001	0.9996	0.0001	0.0001	0.0001	0.0001	0.9995	0.0001	0.0001	0.0001	0.0001	0.0001	0.9994	0.0001	0.0001	0.0001	0.0001	0.0001	0.0001	0.9716	0.0001	0.0244	0.0001	0.0001	0.0034	0.0001	0.0001	0.976	0.0001	0.0164	0.0001	0.0001	0.0001	0.0071
	cultivars	SAMN08005669	0.9749	0.0251	0.0001	0.0001	0.9998	0.0001	0.0001	0.9997	0.0001	0.0001	0.0001	0.9808	0.0001	0.0189	0.0001	0.0003	0.9746	0.0001	0.0245	0.0004	0.0001	0.0001	0.9736	0.0001	0.0247	0.0012	0.0001	0.0001	0.0004	0.963	0.0091	0.027	0.0001	0.0001	0.0001	0.0001	0.0008	0.9614	0.024	0.0107	0.0005	0.0022	0.0001	0.0001
	cultivars	SAMN08005689	0.9845	0.0155	0.0001	0.0001	0.9998	0.0001	0.0001	0.9997	0.0001	0.0001	0.0001	0.9996	0.0001	0.0001	0.0001	0.0001	0.9995	0.0001	0.0001	0.0001	0.0001	0.0001	0.9994	0.0001	0.0001	0.0001	0.0001	0.0001	0.0001	0.9833	0.0001	0.0001	0.0001	0.0001	0.0161	0.0001	0.0001	0.9631	0.0001	0.0001	0.0001	0.0004	0.0001	0.0359
	cultivars	SAMN08005672	0.9894	0.0106	0.0001	0.0001	0.9998	0.0001	0.0001	0.9997	0.0001	0.0001	0.0001	0.9996	0.0001	0.0001	0.0001	0.0001	0.9995	0.0001	0.0001	0.0001	0.0001	0.0001	0.9994	0.0001	0.0001	0.0001	0.0001	0.0001	0.0001	0.9771	0.0001	0.0001	0.0001	0.0001	0.0223	0.0001	0.0001	0.9492	0.0001	0.0001	0.0001	0.0003	0.0001	0.0499
	cultivars	SAMN08005698	0.9798	0.0202	0.0001	0.0002	0.9997	0.0001	0.0001	0.9997	0.0001	0.0001	0.0001	0.9291	0.0001	0.0706	0.0001	0.0001	0.9088	0.0001	0.0908	0.0001	0.0001	0.0001	0.9076	0.0001	0.0919	0.0001	0.0001	0.0016	0.0001	0.9146	0.0027	0.0358	0.0001	0.0001	0.0451	0.0008	0.0001	0.9274	0.0018	0.0147	0.0001	0.0001	0.0548	0.0001
	cultivars	Barke	0.9806	0.0194	0.0072	0.0015	0.9913	0.0192	0.0001	0.9806	0.0001	0.0271	0.0001	0.9264	0.0001	0.0463	0.0253	0.0001	0.9117	0.0001	0.0615	0.0012	0.0121	0.0001	0.9111	0.0001	0.061	0.0001	0.0155	0.0133	0.0001	0.9134	0.0084	0.0182	0.0001	0.0156	0.031	0.0131	0.0001	0.916	0.013	0.0081	0.0001	0.0174	0.032	0.0001
	cultivars	SAMN08005699	0.9353	0.0647	0.0031	0.0488	0.9481	0.017	0.0424	0.8957	0.0449	0.0164	0.0383	0.834	0.03	0.0813	0.0126	0.0287	0.8178	0.0283	0.0983	0.0143	0.0101	0.0305	0.8166	0.0276	0.0969	0.0132	0.0052	0.0102	0.0285	0.8025	0.0355	0.0618	0.0141	0.0055	0.0418	0.0131	0.0305	0.7913	0.0475	0.0374	0.0116	0.0076	0.0361	0.0247
	cultivars	SAMN08005683	0.9252	0.0748	0.0001	0.0481	0.9518	0.0001	0.0463	0.9532	0.0004	0.0005	0.0469	0.9138	0.0001	0.0387	0.0006	0.0474	0.8973	0.0001	0.0545	0.0001	0.0026	0.0453	0.8958	0.0001	0.0559	0.0001	0.0001	0.0011	0.0436	0.8385	0.0001	0.0692	0.0001	0.0001	0.0473	0.0014	0.0421	0.786	0.0001	0.063	0.0001	0.0001	0.0001	0.1071
	cultivars	SAMN08005684	0.9187	0.0813	0.0001	0.0619	0.938	0.0001	0.0567	0.778	0.1652	0.0003	0.0515	0.7347	0.1523	0.0612	0.0001	0.0352	0.7273	0.1506	0.0571	0.0297	0.0001	0.0328	0.7268	0.1507	0.0562	0.0333	0.0001	0.0001	0.0329	0.7311	0.1596	0.024	0.0308	0.0001	0.0215	0.0001	0.0307	0.738	0.1692	0.0089	0.0258	0.0005	0.0149	0.0119
	cultivars	SAMN08005688	0.9407	0.0593	0.0163	0.0429	0.9408	0.0286	0.0372	0.8841	0.0501	0.0335	0.0282	0.839	0.0405	0.0589	0.0235	0.0051	0.8302	0.0414	0.0492	0.0505	0.0151	0.0023	0.8279	0.0438	0.0471	0.0551	0.0088	0.0146	0.0027	0.7866	0.0402	0.0699	0.0515	0.0038	0.0307	0.0153	0.003	0.746	0.0456	0.0673	0.0508	0.0034	0.0001	0.0687
	cultivars	SAMN08005687	0.9777	0.0223	0.0001	0.0011	0.9988	0.0016	0.0001	0.9405	0.0578	0.0217	0.0004	0.9293	0.0481	0.0005	0.0143	0.0001	0.9244	0.0436	0.0001	0.0175	0.0001	0.0001	0.9213	0.0437	0.0001	0.0146	0.0201	0.0001	0.0001	0.8477	0.03	0.0001	0.0133	0.021	0.0877	0.0001	0.0001	0.7508	0.0156	0.0001	0.009	0.0217	0.0001	0.2024
	cultivars	SAMN08005661	0.9429	0.0571	0.0001	0.0376	0.9623	0.0073	0.033	0.9247	0.035	0.0248	0.031	0.9072	0.0255	0.0115	0.0172	0.013	0.9014	0.0252	0.0077	0.0356	0.0139	0.0095	0.9014	0.0269	0.0054	0.0397	0.0033	0.0123	0.0078	0.8244	0.0131	0.0301	0.0349	0.0004	0.0772	0.0115	0.0052	0.7368	0.0061	0.0258	0.0337	0.0002	0.0008	0.1799
	cultivars	SAMN08005681	0.956	0.044	0.0001	0.0111	0.9888	0.0001	0.0056	0.7256	0.2687	0.0001	0.013	0.7256	0.2611	0.0001	0.0001	0.0134	0.7242	0.2621	0.0001	0.0001	0.0001	0.0141	0.7219	0.2635	0.0001	0.0001	0.0001	0.0001	0.0131	0.704	0.2637	0.0001	0.0001	0.0001	0.0187	0.0001	0.0115	0.6806	0.2655	0.0001	0.0001	0.0001	0.0001	0.0419
	cultivars	Bowman	0.8985	0.1015	0.0001	0.0663	0.9336	0.0001	0.0637	0.9361	0.0001	0.0001	0.069	0.9173	0.0001	0.0136	0.0001	0.068	0.909	0.0001	0.0226	0.0001	0.0001	0.0685	0.9068	0.0001	0.0243	0.0001	0.0001	0.0001	0.0594	0.8137	0.0001	0.0448	0.0001	0.0001	0.0817	0.0001	0.0538	0.7171	0.0001	0.043	0.0001	0.0001	0.0001	0.1856
	cultivars	Morex	0.8844	0.1156	0.0001	0.091	0.9089	0.0001	0.0887	0.6656	0.2456	0.0001	0.0915	0.6934	0.2149	0.0001	0.0001	0.0873	0.6983	0.2116	0.0001	0.0026	0.0001	0.0863	0.6963	0.2128	0.0001	0.0042	0.0001	0.0001	0.0635	0.4861	0.1428	0.0001	0.001	0.0001	0.3063	0.0001	0.0361	0.2066	0.0614	0.0001	0.001	0.0001	0.0061	0.6884
	cultivars	SAMN08005690	0.9821	0.0179	0.0411	0.0005	0.9584	0.0444	0.0001	0.7385	0.217	0.0566	0.0001	0.7551	0.1861	0.0021	0.0411	0.0001	0.7512	0.1787	0.0001	0.0288	0.0033	0.0001	0.7507	0.1756	0.0001	0.0242	0.046	0.0028	0.0001	0.5253	0.1213	0.0001	0.0171	0.0377	0.2956	0.0015	0.0001	0.2243	0.0532	0.0001	0.0086	0.0238	0.0001	0.6883
	cultivars	SAMN08005673	0.9156	0.0844	0.0001	0.06	0.9399	0.0001	0.0576	0.6941	0.2482	0.0002	0.0616	0.715	0.2231	0.0001	0.0014	0.0623	0.7174	0.2187	0.0001	0.0001	0.0029	0.0628	0.7142	0.2198	0.0001	0.0001	0.0001	0.002	0.0446	0.4985	0.1478	0.0002	0.0001	0.0001	0.3068	0.0012	0.0254	0.2127	0.0632	0.0005	0.0001	0.0001	0.014	0.6827
	cultivars	SAMN08005686	0.8801	0.1199	0.0001	0.094	0.9059	0.0001	0.0929	0.7011	0.2059	0.0001	0.0936	0.7298	0.1764	0.0001	0.0001	0.0871	0.7324	0.1735	0.0001	0.0068	0.0001	0.0874	0.7314	0.1735	0.0001	0.0074	0.0001	0.0001	0.0675	0.5132	0.1197	0.0001	0.0047	0.0001	0.2946	0.0001	0.046	0.2192	0.0511	0.0001	0.0023	0.0001	0.0028	0.6784
	cultivars	SAMN08005657	0.8687	0.1313	0.0001	0.0994	0.9005	0.0001	0.0993	0.7329	0.1677	0.0001	0.1002	0.7617	0.1379	0.0001	0.0001	0.0935	0.7674	0.1339	0.0001	0.005	0.0001	0.0928	0.7642	0.1365	0.0001	0.0061	0.0001	0.0001	0.0755	0.5381	0.0916	0.0001	0.0032	0.0001	0.2913	0.0001	0.0544	0.2353	0.0391	0.0001	0.0017	0.0001	0.0041	0.6651
	cultivars	SAMN08005691	0.8593	0.1407	0.0001	0.112	0.8879	0.0001	0.1105	0.6722	0.2173	0.0001	0.11	0.7056	0.1842	0.0001	0.0001	0.1008	0.7091	0.1804	0.0001	0.0094	0.0001	0.0987	0.7076	0.1825	0.0001	0.011	0.0001	0.0001	0.0841	0.498	0.1248	0.0001	0.0093	0.0001	0.2834	0.0001	0.0661	0.2129	0.0541	0.0001	0.0076	0.0001	0.0001	0.6589
	cultivars	SAMN08005676	0.9702	0.0298	0.0269	0.0125	0.9606	0.0318	0.0077	0.7548	0.2058	0.046	0.0068	0.7661	0.1784	0.0026	0.0328	0.0007	0.7603	0.1738	0.0001	0.0323	0.006	0.0001	0.7603	0.1724	0.0001	0.0288	0.0322	0.0048	0.0001	0.5491	0.1198	0.0001	0.0242	0.0276	0.2744	0.0023	0.0001	0.2687	0.052	0.0029	0.0189	0.0176	0.0001	0.6374
	cultivars	SAMN08005693	0.9642	0.0358	0.0001	0.0143	0.9856	0.0001	0.009	0.6158	0.3751	0.0004	0.0152	0.6298	0.3544	0.0001	0.0006	0.0169	0.6308	0.3515	0.0001	0.0001	0.0024	0.0155	0.6296	0.3523	0.0001	0.0001	0.0001	0.0025	0.0125	0.4476	0.2734	0.005	0.0001	0.0001	0.2588	0.0015	0.0053	0.1975	0.1661	0.0251	0.0001	0.0001	0.0001	0.6041
	cultivars	SAMN08005674	0.7605	0.2395	0.0001	0.2228	0.7771	0.0001	0.2176	0.4984	0.2839	0.0001	0.2215	0.513	0.2653	0.0001	0.003	0.2196	0.5174	0.2596	0.0004	0.0001	0.0055	0.2192	0.5146	0.2599	0.0007	0.0001	0.0001	0.0031	0.2055	0.3569	0.1871	0.0077	0.0001	0.0001	0.2394	0.0011	0.1927	0.1513	0.0992	0.0129	0.0001	0.0001	0.0152	0.5275
	cultivars	SAMN08005680	0.8346	0.1654	0.1143	0.1533	0.7324	0.1239	0.1477	0.6265	0.1018	0.0144	0.0461	0.1281	0.0265	0.7849	0.0001	0.0538	0.0012	0.0001	0.9447	0.0001	0.0001	0.053	0.0001	0.0001	0.9465	0.0001	0.0001	0.0001	0.0141	0.0001	0.0001	0.2859	0.0001	0.0001	0.6995	0.0001	0.005	0.003	0.0001	0.0948	0.0001	0.0001	0.8961	0.0007
	cultivars	SAMN08005702	0.3575	0.6425	0.3104	0.6315	0.0581	0.3063	0.6234	0.0702	0.0001	0.1618	0.4524	0.0001	0.0001	0.3856	0.0001	0.0561	0.0001	0.0001	0.02	0.9236	0.0001	0.0001	0.0001	0.0001	0.0001	0.9994	0.0001	0.0001	0.0001	0.0001	0.0001	0.0001	0.9993	0.0001	0.0001	0.0001	0.0001	0.0001	0.0001	0.0001	0.9992	0.0001	0.0001	0.0001
	cultivars	SAMN08005700	0.2243	0.7757	0.2191	0.7669	0.014	0.2183	0.762	0.0166	0.003	0.1123	0.6006	0.0001	0.0001	0.2868	0.0001	0.2048	0.0001	0.0001	0.0118	0.7831	0.0001	0.1505	0.0001	0.0001	0.0001	0.849	0.0001	0.0001	0.1506	0.0001	0.0001	0.0001	0.8488	0.0001	0.0001	0.0001	0.1474	0.0001	0.0001	0.0001	0.8519	0.0001	0.0001	0.0001
	cultivars	SAMN08005701	0.2658	0.7342	0.1986	0.7255	0.0759	0.1972	0.7212	0.0569	0.0247	0.1165	0.5902	0.0001	0.0001	0.2931	0.0001	0.2195	0.0001	0.0076	0.0136	0.7592	0.0001	0.1683	0.0001	0.0101	0.0001	0.8212	0.0001	0.0001	0.1686	0.0001	0.0105	0.0001	0.8203	0.0001	0.0002	0.0001	0.163	0.0001	0.0125	0.0001	0.8238	0.0001	0.0001	0.0002
	cultivars	SAMN08005658	0.8684	0.1316	0.1116	0.1162	0.7722	0.0776	0.1114	0.1821	0.629	0.0551	0.1016	0.123	0.6025	0.1178	0.047	0.0942	0.1089	0.5938	0.1372	0.0188	0.0186	0.0916	0.1067	0.5936	0.1358	0.0167	0.037	0.0186	0.0904	0.0911	0.5777	0.1148	0.0171	0.0334	0.0569	0.0191	0.0876	0.0707	0.5587	0.1067	0.0185	0.0325	0.0375	0.0687
	cultivars	SAMN08005664	0.891	0.109	0.1274	0.0966	0.776	0.0931	0.0924	0.1801	0.6344	0.0335	0.0666	0.0354	0.5816	0.2829	0.0238	0.0663	0.0009	0.558	0.3432	0.0077	0.006	0.0653	0.0001	0.5564	0.3371	0.005	0.03	0.0052	0.0626	0.0001	0.5375	0.2733	0.004	0.0181	0.0993	0.0054	0.0606	0.0001	0.5186	0.2538	0.0048	0.014	0.097	0.0458
	cultivars	SAMN08005670	0.9246	0.0754	0.0997	0.0589	0.8414	0.0682	0.0537	0.2981	0.5801	0.0451	0.042	0.2281	0.5494	0.1354	0.0376	0.0345	0.2137	0.5337	0.1603	0.0202	0.0125	0.036	0.2083	0.5358	0.1558	0.0161	0.0355	0.0126	0.0316	0.1958	0.5213	0.1209	0.0163	0.0305	0.0709	0.0118	0.0302	0.172	0.5083	0.1075	0.0156	0.0299	0.0493	0.0753
	cultivars	SAMN08005663	0.8781	0.1219	0.1444	0.1078	0.7478	0.1177	0.1023	0.2478	0.5322	0.0506	0.0746	0.0795	0.4744	0.3209	0.0404	0.0768	0.0292	0.45	0.3993	0.0044	0.0063	0.0766	0.0297	0.4467	0.3931	0.0001	0.0476	0.0069	0.071	0.0187	0.4276	0.3172	0.0001	0.0353	0.1233	0.0072	0.0686	0.0091	0.4013	0.2951	0.0001	0.0316	0.1161	0.0709
	cultivars	SAMN08005662	0.8793	0.1207	0.0135	0.1049	0.8816	0.0002	0.0983	0.4203	0.4812	0.0052	0.1003	0.4289	0.4643	0.0014	0.0046	0.091	0.4266	0.4618	0.0001	0.0159	0.0055	0.0891	0.4252	0.4622	0.0001	0.0171	0.0008	0.0029	0.0827	0.3393	0.4254	0.0012	0.0159	0.0006	0.132	0.0023	0.0755	0.2333	0.3834	0.0005	0.0161	0.0004	0.0206	0.2679
	cultivars	SAMN08005694	0.801	0.199	0.0665	0.1854	0.7481	0.0512	0.1804	0.3715	0.3969	0.0222	0.1612	0.2836	0.3647	0.1683	0.0181	0.1571	0.26	0.354	0.1988	0.0119	0.016	0.1556	0.2561	0.3532	0.2004	0.0131	0.0057	0.0093	0.135	0.1962	0.3205	0.0643	0.0089	0.0086	0.2571	0.0085	0.1284	0.1321	0.2918	0.0216	0.0084	0.0093	0.2249	0.175
	cultivars	SAMN08005677	0.9904	0.0096	0.0001	0.0001	0.9998	0.0001	0.0001	0.8012	0.1986	0.0001	0.0001	0.8148	0.1849	0.0001	0.0001	0.0001	0.8163	0.1832	0.0001	0.0003	0.0001	0.0001	0.8169	0.1824	0.0001	0.0001	0.0002	0.0001	0.0001	0.7466	0.1633	0.0001	0.0001	0.0011	0.0886	0.0001	0.0001	0.6578	0.139	0.0001	0.0001	0.0005	0.0001	0.2022
	cultivars	Igri	0.9964	0.0036	0.0216	0.0001	0.9783	0.0192	0.0001	0.7501	0.2306	0.0366	0.0001	0.7444	0.2188	0.0001	0.0347	0.0001	0.7414	0.2174	0.0001	0.0062	0.006	0.0001	0.7417	0.2161	0.0001	0.0023	0.0336	0.007	0.0001	0.6734	0.1955	0.0079	0.0007	0.0319	0.0834	0.0058	0.0001	0.587	0.1729	0.0068	0.0006	0.0318	0.0001	0.1949
	cultivars	SAMN08005682	0.9692	0.0308	0.0001	0.0066	0.9933	0.0001	0.0009	0.6145	0.3845	0.0001	0.0074	0.6155	0.3764	0.0006	0.0001	0.0084	0.6158	0.3747	0.0009	0.0001	0.0001	0.0092	0.6127	0.3758	0.0021	0.0001	0.0001	0.0001	0.0027	0.5838	0.3659	0.0001	0.0001	0.0001	0.0471	0.0001	0.0018	0.5522	0.3652	0.0001	0.0001	0.0001	0.0192	0.0612
	cultivars	SAMN08005666	0.9898	0.0102	0.0994	0.0001	0.9005	0.101	0.0001	0.7405	0.1584	0.0527	0.0001	0.5791	0.1181	0.25	0.0412	0.0001	0.5344	0.0966	0.3226	0.0051	0.0001	0.0001	0.536	0.0926	0.3113	0.0001	0.0598	0.0001	0.0001	0.5303	0.0973	0.3275	0.0001	0.0445	0.0001	0.0004	0.0001	0.5292	0.106	0.3204	0.0001	0.042	0.0017	0.0001
	cultivars	SAMN08005697	0.8793	0.1207	0.0152	0.1043	0.8805	0.0265	0.0993	0.8189	0.0552	0.043	0.0978	0.8084	0.0426	0.0082	0.0355	0.0796	0.8044	0.0423	0.003	0.0353	0.0132	0.078	0.8034	0.0416	0.0017	0.0334	0.0286	0.0093	0.07	0.697	0.0251	0.0004	0.0313	0.0269	0.1399	0.0055	0.0635	0.564	0.0103	0.0004	0.0269	0.0224	0.0165	0.2906
	cultivars	SAMN08005665	0.931	0.069	0.0672	0.0531	0.8797	0.0788	0.0468	0.8076	0.0669	0.0121	0.0092	0.5824	0.0152	0.3811	0.0036	0.0101	0.5212	0.0007	0.4553	0.0092	0.0048	0.0103	0.5186	0.0003	0.4557	0.0092	0.0013	0.0013	0.003	0.5026	0.0011	0.1407	0.0025	0.0054	0.3433	0.0012	0.0012	0.4911	0.0012	0.0483	0.0007	0.0094	0.4087	0.0382
	cultivars	SAMN08005667	0.9715	0.0285	0.0001	0.003	0.9969	0.0001	0.0001	0.5977	0.4021	0.0001	0.001	0.6065	0.3924	0.0001	0.0001	0.0015	0.6077	0.3903	0.0001	0.0002	0.0001	0.0016	0.6044	0.3923	0.0001	0.0013	0.0001	0.0001	0.0001	0.5536	0.3725	0.0001	0.0001	0.0001	0.0734	0.0001	0.0001	0.4926	0.3567	0.0001	0.0001	0.0001	0.0127	0.1375
	cultivars	SAMN08005675	0.9689	0.0311	0.0001	0.011	0.9889	0.0001	0.0038	0.6344	0.3618	0.0012	0.0068	0.6486	0.3433	0.0001	0.0002	0.0082	0.6497	0.3417	0.0001	0.0001	0.0009	0.0093	0.6494	0.3401	0.0001	0.0001	0.0001	0.001	0.0061	0.583	0.3167	0.0001	0.0001	0.0006	0.0924	0.0015	0.0032	0.4942	0.2855	0.0001	0.0001	0.0004	0.0001	0.2149
	cultivars	SAMN08005696	0.7223	0.2777	0.1077	0.2641	0.6282	0.1165	0.2597	0.585	0.0388	0.1232	0.2467	0.5839	0.0283	0.0178	0.0915	0.1915	0.5802	0.0263	0.0001	0.1104	0.0019	0.187	0.5783	0.0201	0.0001	0.1028	0.1097	0.0001	0.1771	0.4879	0.0102	0.0001	0.102	0.1066	0.116	0.0001	0.1704	0.372	0.0023	0.0001	0.0958	0.0984	0.0085	0.2525
	cultivars	SAMN08005668	0.9361	0.0639	0.0654	0.0472	0.8873	0.0611	0.0436	0.6132	0.2822	0.0644	0.0331	0.5962	0.2636	0.0426	0.0391	0.0038	0.5981	0.2625	0.0029	0.0936	0.0113	0.0001	0.5977	0.2623	0.0001	0.0948	0.0336	0.0073	0.0001	0.4541	0.2029	0.0103	0.0898	0.0339	0.2016	0.0072	0.0001	0.2749	0.1344	0.0074	0.0849	0.0323	0.0202	0.4386
	cultivars	SAMN08005656	0.9278	0.0722	0.0171	0.0551	0.9278	0.0119	0.0501	0.6446	0.2934	0.0249	0.0502	0.6544	0.2701	0.0004	0.0194	0.0337	0.6544	0.2679	0.0001	0.0245	0.0023	0.0329	0.654	0.267	0.0001	0.022	0.0217	0.0006	0.0255	0.5202	0.2183	0.0001	0.0235	0.0249	0.1868	0.0004	0.0185	0.3412	0.157	0.0001	0.0249	0.0248	0.0013	0.4319
	cultivars	SAMN08005678	0.9684	0.0316	0.0001	0.0101	0.9898	0.0001	0.008	0.8323	0.1595	0.0147	0.0115	0.8338	0.14	0.0001	0.0157	0.0117	0.8322	0.1384	0.0001	0.002	0.0004	0.0122	0.8292	0.1383	0.0001	0.0001	0.0197	0.0002	0.0064	0.7054	0.0967	0.0001	0.0001	0.0206	0.1704	0.0001	0.0015	0.5417	0.0462	0.0001	0.0001	0.0169	0.0049	0.3885
	cultivars	SAMN08005679	0.932	0.068	0.1238	0.0524	0.8239	0.1098	0.0472	0.4765	0.3665	0.0508	0.0234	0.3085	0.3162	0.3012	0.0401	0.0246	0.2622	0.2928	0.3757	0.0046	0.0057	0.0256	0.2642	0.2869	0.3684	0.0001	0.049	0.008	0.0245	0.2647	0.2866	0.3303	0.0001	0.0325	0.0534	0.0092	0.026	0.2699	0.2878	0.3108	0.0001	0.0265	0.0696	0.0001
	cultivars	SAMN08005704	0.2876	0.7124	0.1055	0.7053	0.1892	0.1058	0.7013	0.1632	0.0297	0.0634	0.6458	0.0882	0.013	0.1896	0.0128	0.5117	0.0878	0.0173	0.1018	0.2686	0.0001	0.4921	0.0881	0.0175	0.0934	0.2867	0.0221	0.0001	0.4881	0.0783	0.0142	0.0543	0.2861	0.0201	0.0589	0.0001	0.4848	0.0646	0.0105	0.0417	0.2863	0.0206	0.0619	0.0294
	cultivars	SAMN08005703	0.1765	0.8235	0.1111	0.8164	0.0725	0.1033	0.8077	0.0889	0.0001	0.0557	0.7228	0.0175	0.0001	0.2039	0.0001	0.4991	0.0358	0.0001	0.0115	0.4534	0.0001	0.4698	0.037	0.0001	0.0001	0.4928	0.0001	0.0001	0.4684	0.0356	0.0001	0.0001	0.4927	0.0001	0.003	0.0001	0.4673	0.0343	0.0001	0.0004	0.4924	0.0001	0.0001	0.0052
	cultivars	SAMN08005695	0.5246	0.4754	0.0001	0.4558	0.5441	0.0001	0.4549	0.4867	0.0583	0.0001	0.4574	0.4912	0.0509	0.0004	0.0002	0.4521	0.4862	0.0479	0.0135	0.0001	0.001	0.4511	0.4838	0.0466	0.0172	0.0001	0.0001	0.0001	0.4431	0.4194	0.0282	0.0058	0.0001	0.0001	0.1031	0.0001	0.4379	0.3425	0.0119	0.0015	0.0001	0.0001	0.0325	0.1734
	cultivars	SAMN08005705	0.4868	0.5132	0.0674	0.5049	0.4277	0.0639	0.5021	0.2619	0.1721	0.0676	0.4892	0.2617	0.1587	0.0228	0.0518	0.4477	0.2643	0.1584	0.0037	0.0741	0.0078	0.4409	0.2645	0.1537	0.0014	0.075	0.0568	0.0029	0.4315	0.1768	0.1141	0.0061	0.0717	0.0536	0.1434	0.0009	0.423	0.0749	0.0709	0.002	0.0689	0.0512	0.0362	0.272
	western	ERR753141	0.9796	0.0204	0.0664	0.0045	0.9291	0.0001	0.0001	0.0001	0.9997	0.0001	0.0001	0.0001	0.9996	0.0001	0.0001	0.0001	0.0001	0.9995	0.0001	0.0001	0.0001	0.0001	0.0001	0.9994	0.0001	0.0001	0.0001	0.0001	0.0001	0.0001	0.9993	0.0001	0.0001	0.0001	0.0001	0.0001	0.0001	0.0001	0.9992	0.0001	0.0001	0.0001	0.0001	0.0001
	western	ERR753144	0.971	0.029	0.0443	0.0134	0.9423	0.0001	0.0001	0.0001	0.9997	0.0001	0.0001	0.0001	0.9996	0.0001	0.0001	0.0001	0.0001	0.9995	0.0001	0.0001	0.0001	0.0001	0.0001	0.9994	0.0001	0.0001	0.0001	0.0001	0.0001	0.0001	0.9993	0.0001	0.0001	0.0001	0.0001	0.0001	0.0001	0.0001	0.9992	0.0001	0.0001	0.0001	0.0001	0.0001
	western	ERR753242	0.9694	0.0306	0.0694	0.0145	0.9161	0.0001	0.0001	0.0001	0.9997	0.0001	0.0001	0.0001	0.9996	0.0001	0.0001	0.0001	0.0001	0.9995	0.0001	0.0001	0.0001	0.0001	0.0001	0.9994	0.0001	0.0001	0.0001	0.0001	0.0001	0.0001	0.9993	0.0001	0.0001	0.0001	0.0001	0.0001	0.0001	0.0001	0.9992	0.0001	0.0001	0.0001	0.0001	0.0001
	western	ERR753301	0.9755	0.0245	0.0665	0.009	0.9245	0.0001	0.0001	0.0001	0.9997	0.0001	0.0001	0.0001	0.9996	0.0001	0.0001	0.0001	0.0001	0.9995	0.0001	0.0001	0.0001	0.0001	0.0001	0.9994	0.0001	0.0001	0.0001	0.0001	0.0001	0.0001	0.9993	0.0001	0.0001	0.0001	0.0001	0.0001	0.0001	0.0001	0.9992	0.0001	0.0001	0.0001	0.0001	0.0001
	western	ERR753322	0.9685	0.0315	0.0605	0.0144	0.9251	0.0001	0.0001	0.0001	0.9997	0.0001	0.0001	0.0001	0.9996	0.0001	0.0001	0.0001	0.0001	0.9995	0.0001	0.0001	0.0001	0.0001	0.0001	0.9994	0.0001	0.0001	0.0001	0.0001	0.0001	0.0001	0.9993	0.0001	0.0001	0.0001	0.0001	0.0001	0.0001	0.0001	0.9992	0.0001	0.0001	0.0001	0.0001	0.0001
	western	ERR753311	0.9556	0.0444	0.0444	0.0278	0.9278	0.0001	0.0001	0.0001	0.9997	0.0001	0.001	0.0001	0.9987	0.0001	0.0001	0.0016	0.0001	0.998	0.0001	0.0001	0.0001	0.0029	0.0001	0.9966	0.0001	0.0001	0.0001	0.0001	0.0051	0.0001	0.9943	0.0001	0.0001	0.0001	0.0001	0.0001	0.009	0.0001	0.9903	0.0001	0.0001	0.0001	0.0001	0.0001
	western	ERR753199	0.9707	0.0293	0.0268	0.0137	0.9595	0.0001	0.0001	0.0001	0.9997	0.0001	0.0001	0.0001	0.9996	0.0001	0.0001	0.0001	0.0001	0.9995	0.0001	0.0001	0.0001	0.0001	0.0001	0.9994	0.0001	0.0001	0.0001	0.0001	0.0001	0.0024	0.9933	0.0001	0.0001	0.0001	0.0038	0.0001	0.0002	0.005	0.9867	0.0001	0.0001	0.0001	0.0004	0.0074
	western	ERR753316	0.9636	0.0364	0.0394	0.0206	0.94	0.0001	0.0001	0.0001	0.9997	0.0001	0.0008	0.0001	0.9989	0.0001	0.0001	0.0021	0.0001	0.9975	0.0001	0.0001	0.0001	0.0028	0.0001	0.9967	0.0001	0.0001	0.0001	0.0001	0.0032	0.0044	0.9891	0.0001	0.0001	0.0001	0.0029	0.0001	0.005	0.0095	0.9786	0.0001	0.0001	0.0001	0.0001	0.0064
	western	ERR753209	0.9723	0.0277	0.0297	0.0118	0.9586	0.0001	0.0001	0.0001	0.9997	0.0001	0.0001	0.0001	0.9925	0.0072	0.0001	0.0001	0.0001	0.989	0.0106	0.0001	0.0001	0.0001	0.0001	0.9896	0.0099	0.0001	0.0001	0.0001	0.0001	0.0033	0.9825	0.0058	0.0001	0.0001	0.008	0.0001	0.0001	0.0089	0.9731	0.0034	0.0001	0.0001	0.007	0.0073
	western	ERR753273	0.9915	0.0085	0.057	0.0001	0.9429	0.0001	0.0001	0.0001	0.9997	0.0001	0.0001	0.0005	0.9878	0.0115	0.0001	0.0001	0.0009	0.984	0.0148	0.0001	0.0001	0.0001	0.001	0.9841	0.0146	0.0001	0.0001	0.0001	0.0001	0.0049	0.973	0.0024	0.0001	0.0001	0.0193	0.0001	0.0001	0.0095	0.957	0.0004	0.0001	0.0001	0.0107	0.0221
	western	ERR753202	0.9608	0.0392	0.0827	0.0236	0.8938	0.009	0.0059	0.0001	0.985	0.0098	0.0098	0.0001	0.9765	0.0038	0.0052	0.0013	0.0001	0.9714	0.0001	0.0219	0.0002	0.0002	0.0001	0.9687	0.0001	0.0214	0.0094	0.0006	0.0009	0.0001	0.9554	0.0001	0.0182	0.0101	0.0147	0.0002	0.0002	0.0001	0.944	0.0001	0.0169	0.0125	0.0093	0.0166
	western	ERR753245	0.9607	0.0393	0.0655	0.0237	0.9108	0.0001	0.009	0.0001	0.9908	0.0006	0.0133	0.003	0.983	0.0001	0.0003	0.0088	0.0029	0.9809	0.0001	0.007	0.0006	0.0099	0.0011	0.9808	0.0001	0.0074	0.0002	0.0011	0.0086	0.0017	0.9639	0.0001	0.0072	0.0001	0.0173	0.0015	0.0087	0.0007	0.9422	0.0001	0.0049	0.0003	0.0006	0.041
	western	ERR753120	0.9524	0.0476	0.0473	0.0318	0.9209	0.0001	0.0119	0.0001	0.9879	0.0001	0.0173	0.0032	0.9793	0.0001	0.0001	0.0149	0.0034	0.9777	0.0001	0.0038	0.0001	0.0143	0.0025	0.9784	0.0001	0.0045	0.0001	0.0001	0.0138	0.0026	0.9621	0.0001	0.0037	0.0001	0.0175	0.0001	0.0143	0.0007	0.9412	0.0001	0.0022	0.0001	0.0001	0.0412
	western	ERR753307	0.9733	0.0267	0.0411	0.0109	0.948	0.0001	0.0001	0.0028	0.997	0.0001	0.0003	0.0177	0.9818	0.0001	0.0001	0.001	0.0213	0.9774	0.0001	0.0001	0.0001	0.0008	0.0204	0.9784	0.0001	0.0001	0.0001	0.0001	0.0003	0.0157	0.9599	0.0001	0.0001	0.0001	0.0238	0.0001	0.0001	0.0121	0.9405	0.0001	0.0001	0.0001	0.0012	0.0457
	western	ERR753323	0.9962	0.0038	0.0779	0.0001	0.922	0.011	0.0001	0.0059	0.983	0.004	0.0001	0.0011	0.9634	0.0314	0.0026	0.0001	0.0001	0.9583	0.0355	0.0035	0.0001	0.0001	0.0001	0.9583	0.0309	0.0007	0.0097	0.0001	0.0001	0.0113	0.9466	0.0341	0.0011	0.0067	0.0001	0.0001	0.0001	0.021	0.9366	0.0333	0.001	0.0075	0.0004	0.0001
	western	ERR753318	0.9666	0.0334	0.0551	0.0171	0.9278	0.0001	0.0056	0.0006	0.9937	0.0001	0.0088	0.0162	0.9748	0.0001	0.0001	0.01	0.0193	0.9698	0.0001	0.0007	0.0001	0.0106	0.0171	0.971	0.0001	0.001	0.0001	0.0001	0.0054	0.0103	0.9449	0.0001	0.0001	0.0001	0.0389	0.0001	0.0026	0.0037	0.9165	0.0001	0.0002	0.0001	0.0057	0.071
	western	ERR753220	0.9659	0.0341	0.0512	0.018	0.9308	0.0001	0.0059	0.0117	0.9822	0.0001	0.0054	0.0023	0.9548	0.0374	0.0001	0.0039	0.0004	0.9437	0.0518	0.0001	0.0001	0.0058	0.0003	0.9434	0.0501	0.0001	0.0001	0.0001	0.0049	0.0004	0.9271	0.0505	0.0001	0.0001	0.0168	0.0001	0.0053	0.0001	0.9044	0.0502	0.0001	0.0001	0.0013	0.0385
	western	ERR753115	0.9842	0.0158	0.066	0.0011	0.9328	0.0023	0.0001	0.0432	0.9544	0.0001	0.0001	0.0248	0.9309	0.0441	0.0001	0.0001	0.0204	0.924	0.0552	0.0002	0.0001	0.0001	0.0199	0.9253	0.054	0.0002	0.0005	0.0001	0.0001	0.0246	0.913	0.0336	0.0001	0.0008	0.0277	0.0001	0.0001	0.0286	0.8996	0.0245	0.0001	0.0011	0.0184	0.0275
	western	ERR753143	0.9924	0.0076	0.0656	0.0001	0.9343	0.0022	0.0001	0.046	0.9517	0.0006	0.0001	0.0438	0.93	0.0256	0.0014	0.0001	0.0416	0.9252	0.0312	0.0004	0.0001	0.0001	0.0426	0.9243	0.0269	0.0001	0.0059	0.0001	0.0001	0.0408	0.9119	0.0132	0.0001	0.0067	0.0271	0.0003	0.0001	0.0389	0.8949	0.0073	0.0001	0.0065	0.0107	0.0412
	western	ERR753259	0.9536	0.0464	0.035	0.0301	0.9349	0.0001	0.0156	0.0533	0.931	0.0001	0.0188	0.0635	0.9175	0.0001	0.0001	0.0195	0.0668	0.9134	0.0001	0.0001	0.0001	0.0205	0.0656	0.9135	0.0001	0.0001	0.0001	0.0001	0.0199	0.0617	0.9005	0.0017	0.0001	0.0001	0.0159	0.0001	0.0208	0.0584	0.883	0.0006	0.0001	0.0001	0.0001	0.0368
	western	ERR753345	0.9891	0.0109	0.0669	0.0001	0.933	0.0041	0.0001	0.0458	0.95	0.0007	0.0001	0.0084	0.8931	0.0977	0.0001	0.0001	0.0001	0.8713	0.1283	0.0001	0.0001	0.0001	0.0001	0.871	0.1285	0.0001	0.0001	0.0001	0.0001	0.0002	0.867	0.1037	0.0001	0.0001	0.0287	0.0001	0.0001	0.0001	0.8646	0.0958	0.0001	0.0001	0.0391	0.0001
	western	ERR753140	0.9937	0.0063	0.0625	0.0001	0.9374	0.0035	0.0001	0.0592	0.9372	0.0057	0.0001	0.0708	0.9233	0.0002	0.0065	0.0001	0.0739	0.917	0.0023	0.0001	0.0079	0.0001	0.0703	0.9183	0.0011	0.0001	0.0022	0.0058	0.0001	0.0501	0.8944	0.0124	0.0001	0.0013	0.0357	0.0073	0.0001	0.0262	0.8683	0.0155	0.0001	0.0009	0.0001	0.0815
	western	ERR753303	0.9414	0.0586	0.085	0.042	0.873	0.0253	0.0342	0.0165	0.924	0.025	0.0371	0.0312	0.9067	0.0001	0.0221	0.0294	0.0347	0.9029	0.0001	0.0109	0.0149	0.0288	0.0298	0.9043	0.0001	0.01	0.0121	0.0133	0.0279	0.027	0.8856	0.0001	0.0096	0.0132	0.0233	0.0146	0.0279	0.0169	0.8644	0.0001	0.0083	0.0145	0.0009	0.0523
	western	ERR753340	0.9913	0.0087	0.0833	0.0001	0.9166	0.0203	0.0001	0.0461	0.9336	0.004	0.0001	0.0088	0.8832	0.1039	0.0001	0.0001	0.0001	0.8643	0.1353	0.0001	0.0001	0.0001	0.0001	0.8651	0.1344	0.0001	0.0001	0.0001	0.0001	0.0004	0.8592	0.1116	0.0001	0.0004	0.0281	0.0001	0.0001	0.001	0.8559	0.1032	0.0001	0.0002	0.0388	0.0006
	western	ERR753346	0.9787	0.0213	0.1165	0.0063	0.8772	0.0555	0.0001	0.0525	0.8919	0.0289	0.0001	0.0091	0.8627	0.0992	0.0215	0.0001	0.0001	0.8496	0.1124	0.0163	0.0001	0.0001	0.0001	0.8463	0.1057	0.0113	0.0363	0.0001	0.0001	0.0104	0.8347	0.1157	0.0114	0.0275	0.0001	0.0001	0.0001	0.0174	0.8273	0.1172	0.0122	0.0254	0.0001	0.0001
	western	ERR753300	0.9547	0.0453	0.0243	0.0294	0.9462	0.0001	0.0137	0.1147	0.8715	0.0001	0.0151	0.126	0.8562	0.0026	0.0001	0.0021	0.1265	0.8506	0.0001	0.0206	0.0001	0.0004	0.1238	0.8519	0.0001	0.0235	0.0001	0.0001	0.0001	0.1121	0.8364	0.0001	0.0228	0.0001	0.0283	0.0001	0.0004	0.0938	0.8181	0.0001	0.0229	0.0001	0.0001	0.0644
	western	ERR753165	0.9754	0.0246	0.1315	0.0089	0.8596	0.0734	0.0005	0.0481	0.878	0.0492	0.0001	0.0071	0.8513	0.0923	0.0376	0.0001	0.0001	0.8386	0.1033	0.0203	0.0019	0.0001	0.0001	0.8358	0.0977	0.0148	0.0497	0.0036	0.0001	0.0106	0.8235	0.1092	0.014	0.0389	0.0001	0.0047	0.0001	0.0188	0.8136	0.1098	0.015	0.0378	0.0001	0.0001
	western	ERR753243	0.9511	0.0489	0.0261	0.0328	0.9412	0.0001	0.0182	0.12	0.8617	0.0001	0.0199	0.1281	0.8489	0.003	0.0001	0.004	0.1297	0.8431	0.0001	0.023	0.0001	0.0021	0.1275	0.8441	0.0001	0.026	0.0001	0.0001	0.0017	0.1165	0.8287	0.0001	0.025	0.0001	0.0277	0.0001	0.0011	0.0988	0.8073	0.0001	0.0239	0.0001	0.0001	0.0685
	western	ERR753189	0.9744	0.0256	0.0823	0.0097	0.908	0.03	0.0025	0.0961	0.8714	0.0185	0.0024	0.0707	0.8483	0.0602	0.0173	0.0035	0.0601	0.8392	0.0798	0.0001	0.0174	0.0041	0.0572	0.8404	0.078	0.0001	0.0028	0.0164	0.002	0.0415	0.8184	0.0596	0.0001	0.0022	0.0597	0.0156	0.0012	0.0199	0.793	0.055	0.0001	0.002	0.0251	0.088
	western	ERR753222	0.9436	0.0564	0.0338	0.0404	0.9258	0.0001	0.0293	0.1691	0.8015	0.0001	0.0304	0.1731	0.7907	0.0057	0.0001	0.0131	0.1732	0.7849	0.0001	0.0286	0.0001	0.0102	0.1686	0.7882	0.0001	0.0328	0.0001	0.0001	0.0097	0.1549	0.7716	0.0001	0.0319	0.0001	0.0315	0.0001	0.0089	0.1317	0.7513	0.0001	0.0317	0.0001	0.0001	0.0759
	western	ERR753321	0.9731	0.0269	0.006	0.0102	0.9838	0.0001	0.0001	0.1792	0.8206	0.0001	0.0001	0.1863	0.8086	0.0049	0.0001	0.0002	0.1866	0.8078	0.0051	0.0001	0.0001	0.0002	0.1846	0.8087	0.0061	0.0002	0.0001	0.0001	0.0001	0.1462	0.7783	0.0014	0.0001	0.0001	0.0737	0.0001	0.0001	0.1021	0.7441	0.0004	0.0001	0.0001	0.0196	0.1335
	western	ERR753137	0.9735	0.0265	0.0283	0.0096	0.9621	0.0001	0.0004	0.2	0.7995	0.0001	0.0006	0.2198	0.7794	0.0001	0.0001	0.0008	0.2234	0.7755	0.0001	0.0001	0.0001	0.0009	0.2236	0.775	0.0001	0.0001	0.0001	0.0001	0.0006	0.1806	0.7452	0.0001	0.0001	0.0001	0.0732	0.0001	0.0004	0.1221	0.7073	0.0001	0.0001	0.0001	0.0001	0.1697
	western	ERR753315	0.9679	0.0321	0.04	0.0157	0.9443	0.0005	0.0075	0.2023	0.7896	0.0032	0.0101	0.2152	0.7714	0.0001	0.0045	0.0107	0.2171	0.7676	0.0001	0.0001	0.0081	0.0107	0.2132	0.7677	0.0001	0.0001	0.0001	0.0077	0.0086	0.1752	0.7404	0.0001	0.0001	0.0001	0.0678	0.0078	0.0043	0.1218	0.708	0.0001	0.0001	0.0003	0.0036	0.1539
	western	ERR753347	0.9922	0.0078	0.1253	0.0001	0.8746	0.0742	0.0001	0.148	0.7777	0.0159	0.0001	0.0256	0.7235	0.235	0.011	0.0001	0.0001	0.7051	0.2808	0.003	0.0001	0.0001	0.0001	0.7023	0.274	0.0003	0.0232	0.0001	0.0001	0.005	0.6977	0.2308	0.0002	0.0164	0.0497	0.0001	0.0001	0.0101	0.6912	0.2159	0.0007	0.0127	0.0581	0.0112
	western	ERR753260	0.9402	0.0598	0.1339	0.0451	0.821	0.0839	0.038	0.0892	0.7889	0.04	0.0167	0.0142	0.7413	0.1879	0.0287	0.0048	0.0001	0.7244	0.2094	0.0325	0.0001	0.0031	0.0001	0.7203	0.2006	0.0291	0.0467	0.0001	0.0012	0.0001	0.7077	0.156	0.0279	0.0431	0.0639	0.0001	0.0017	0.0001	0.6931	0.1425	0.0245	0.0397	0.059	0.0393
	western	ERR753292	0.9203	0.0797	0.1342	0.0651	0.8007	0.0866	0.0588	0.0828	0.7718	0.047	0.0406	0.0139	0.7293	0.1693	0.035	0.0272	0.0001	0.714	0.1888	0.035	0.0004	0.0251	0.0001	0.7109	0.1818	0.0295	0.0522	0.0002	0.0217	0.0001	0.6978	0.1338	0.0294	0.048	0.0689	0.0002	0.0215	0.0001	0.6806	0.1183	0.0256	0.0464	0.0604	0.0469
	western	ERR753299	0.9301	0.0699	0.1433	0.0559	0.8007	0.0971	0.0496	0.0875	0.7659	0.0638	0.038	0.0185	0.7254	0.1542	0.0574	0.0374	0.0019	0.707	0.1923	0.004	0.0205	0.0375	0.0011	0.7046	0.188	0.0001	0.0482	0.021	0.0355	0.0026	0.6915	0.1471	0.0001	0.0444	0.0577	0.0195	0.0347	0.0007	0.6725	0.1333	0.0001	0.0444	0.0453	0.0495
	western	ERR753244	0.9315	0.0685	0.1439	0.0539	0.8023	0.0968	0.0478	0.0912	0.7643	0.0645	0.0349	0.0195	0.7235	0.1577	0.058	0.0363	0.001	0.706	0.1942	0.0044	0.0186	0.0365	0.0016	0.7032	0.1891	0.0001	0.0508	0.0195	0.0343	0.0008	0.6909	0.1504	0.0001	0.0468	0.0571	0.0189	0.033	0.0003	0.6698	0.1365	0.0002	0.0461	0.0476	0.0475
	western	ERR753211	0.9642	0.0358	0.0001	0.0001	0.9998	0.0001	0.0001	0.9997	0.0001	0.0001	0.0001	0.9996	0.0001	0.0001	0.0001	0.0001	0.9995	0.0001	0.0001	0.0001	0.0001	0.0001	0.9994	0.0001	0.0001	0.0001	0.0001	0.0001	0.0001	0.9993	0.0001	0.0001	0.0001	0.0001	0.0001	0.0001	0.0001	0.9992	0.0001	0.0001	0.0001	0.0001	0.0001	0.0001
	western	ERR753231	0.9784	0.0216	0.0001	0.0001	0.9998	0.0001	0.0001	0.9997	0.0001	0.0001	0.0001	0.9996	0.0001	0.0001	0.0001	0.0001	0.9995	0.0001	0.0001	0.0001	0.0001	0.0001	0.9994	0.0001	0.0001	0.0001	0.0001	0.0001	0.0001	0.9991	0.0001	0.0003	0.0001	0.0001	0.0001	0.0001	0.0001	0.9991	0.0001	0.0001	0.0001	0.0001	0.0001	0.0002
	western	ERR753128	0.9944	0.0056	0.0001	0.0001	0.9998	0.0001	0.0001	0.9997	0.0001	0.0001	0.0001	0.9996	0.0001	0.0001	0.0001	0.0001	0.9994	0.0001	0.0002	0.0001	0.0001	0.0001	0.9992	0.0001	0.0003	0.0001	0.0001	0.0001	0.0001	0.9864	0.002	0.0111	0.0001	0.0001	0.0001	0.0001	0.0001	0.9918	0.004	0.0036	0.0001	0.0001	0.0001	0.0001
	western	ERR753317	0.9738	0.0262	0.0001	0.0001	0.9998	0.0001	0.0001	0.9997	0.0001	0.0001	0.0001	0.9954	0.0001	0.0043	0.0001	0.0001	0.9952	0.0001	0.0035	0.001	0.0001	0.0001	0.9952	0.0001	0.0028	0.0016	0.0001	0.0001	0.0001	0.9877	0.0045	0.0061	0.0009	0.0001	0.0005	0.0001	0.0001	0.9849	0.0103	0.0003	0.0001	0.0001	0.0001	0.004
	western	ERR753118	0.982	0.018	0.0001	0.0001	0.9998	0.0001	0.0001	0.9997	0.0001	0.0001	0.0001	0.9878	0.0007	0.0113	0.0001	0.0001	0.9828	0.0004	0.0042	0.0123	0.0001	0.0001	0.9815	0.0006	0.0035	0.0141	0.0001	0.0001	0.0001	0.9658	0.0086	0.0184	0.0067	0.0001	0.0001	0.0001	0.0001	0.9685	0.0199	0.0071	0.004	0.0001	0.0001	0.0001
	western	ERR753105	0.9999	0.0001	0.0001	0.0001	0.9998	0.0001	0.0001	0.9997	0.0001	0.0001	0.0001	0.9671	0.0001	0.0326	0.0001	0.0001	0.9575	0.0001	0.0421	0.0001	0.0001	0.0001	0.9573	0.0001	0.0422	0.0001	0.0001	0.0001	0.0001	0.9576	0.0039	0.0362	0.0001	0.0019	0.0001	0.0002	0.0001	0.965	0.0087	0.021	0.0001	0.0047	0.0001	0.0001
	western	ERR753127	0.9903	0.0097	0.0001	0.0001	0.9998	0.0001	0.0001	0.9997	0.0001	0.0001	0.0001	0.9824	0.0001	0.0173	0.0001	0.0001	0.9771	0.0001	0.0225	0.0001	0.0001	0.0001	0.9764	0.0001	0.0231	0.0001	0.0001	0.0001	0.0001	0.9736	0.0001	0.0111	0.0001	0.0001	0.0148	0.0001	0.0001	0.9705	0.0001	0.0054	0.0001	0.0001	0.0134	0.0102
	western	ERR753132	0.9646	0.0354	0.0001	0.0004	0.9995	0.0001	0.0001	0.9997	0.0001	0.0001	0.0001	0.9504	0.0001	0.0493	0.0001	0.0001	0.9388	0.0001	0.0608	0.0001	0.0001	0.0001	0.9365	0.0001	0.063	0.0001	0.0001	0.0001	0.0003	0.9439	0.0005	0.0351	0.0001	0.0001	0.0199	0.0001	0.0005	0.9565	0.0001	0.0132	0.0001	0.0001	0.0268	0.0026
	western	ERR753110	0.9606	0.0394	0.0001	0.0038	0.9961	0.0001	0.0001	0.9997	0.0001	0.0001	0.0001	0.9279	0.0001	0.0718	0.0001	0.0001	0.9096	0.0001	0.09	0.0001	0.0001	0.0001	0.9086	0.0001	0.0909	0.0001	0.0001	0.0001	0.001	0.9127	0.0008	0.0641	0.0003	0.0001	0.0209	0.0001	0.0013	0.9243	0.0003	0.0419	0.0001	0.0001	0.0285	0.0034
	western	ERR753214	0.9907	0.0093	0.0001	0.0001	0.9998	0.0001	0.0001	0.9997	0.0001	0.0001	0.0001	0.921	0.0001	0.0787	0.0001	0.0001	0.898	0.0001	0.1016	0.0001	0.0001	0.0001	0.8985	0.0001	0.101	0.0001	0.0001	0.0001	0.0001	0.8874	0.0008	0.0885	0.0001	0.0012	0.0218	0.0001	0.0001	0.8794	0.0021	0.0723	0.0001	0.0027	0.0145	0.0288
	western	ERR753205	0.9422	0.0578	0.0001	0.0256	0.9743	0.0001	0.0217	0.9781	0.0001	0.0001	0.0215	0.929	0.0001	0.0492	0.0001	0.0188	0.9197	0.0001	0.0577	0.0036	0.0001	0.0184	0.9175	0.0001	0.0588	0.005	0.0001	0.0001	0.0187	0.8851	0.0001	0.0455	0.0037	0.0001	0.0466	0.0001	0.0205	0.8468	0.0001	0.0325	0.0029	0.0001	0.0129	0.0841
	western	ERR753106	0.9776	0.0224	0.0001	0.0001	0.9998	0.0001	0.0001	0.9997	0.0001	0.0001	0.0002	0.9464	0.0001	0.0532	0.0001	0.0001	0.9296	0.0001	0.07	0.0001	0.0001	0.0001	0.9285	0.0001	0.071	0.0001	0.0001	0.0001	0.0001	0.884	0.0001	0.0359	0.0001	0.0001	0.0796	0.0001	0.0001	0.8315	0.0001	0.017	0.0001	0.0002	0.039	0.1119
	western	ERR753239	0.9619	0.0381	0.0001	0.0055	0.9944	0.0001	0.004	0.9878	0.0081	0.0001	0.0011	0.9274	0.0012	0.0702	0.0001	0.0001	0.9133	0.0001	0.0726	0.0138	0.0001	0.0001	0.912	0.0001	0.0723	0.0153	0.0001	0.0001	0.0001	0.8724	0.0001	0.0497	0.0142	0.0001	0.0632	0.0001	0.0001	0.8252	0.0001	0.0368	0.0122	0.0001	0.022	0.1033
	western	ERR753256	0.9395	0.0605	0.0001	0.0246	0.9753	0.0001	0.0231	0.9629	0.0138	0.0001	0.0237	0.904	0.0035	0.0687	0.0001	0.0235	0.8807	0.0005	0.0951	0.0001	0.0001	0.0248	0.88	0.0001	0.0947	0.0001	0.0001	0.0001	0.0198	0.8184	0.0001	0.1147	0.0001	0.0001	0.0467	0.0001	0.0194	0.7617	0.0001	0.1118	0.0001	0.0001	0.0001	0.1066
	western	ERR753283	0.9931	0.0069	0.0001	0.0001	0.9998	0.0001	0.0001	0.9618	0.038	0.0132	0.0001	0.9591	0.0275	0.0001	0.0156	0.0001	0.9549	0.0272	0.0001	0.0021	0.0001	0.0001	0.953	0.0264	0.0001	0.0001	0.0202	0.0003	0.0001	0.877	0.0185	0.0001	0.0001	0.0181	0.0858	0.0001	0.0001	0.7763	0.0085	0.0001	0.0001	0.0169	0.0001	0.1978
	western	ERR753250	0.9648	0.0352	0.0003	0.017	0.9827	0.0139	0.0125	0.9576	0.016	0.0325	0.0136	0.9392	0.0051	0.0096	0.0289	0.0031	0.9377	0.006	0.0035	0.0208	0.0036	0.0026	0.9362	0.0045	0.0045	0.0187	0.0299	0.004	0.001	0.8638	0.002	0.0057	0.016	0.0284	0.0791	0.0027	0.0002	0.7697	0.001	0.0018	0.0124	0.0277	0.0007	0.184
	western	ERR753093	0.9024	0.0976	0.0001	0.0765	0.9234	0.0017	0.071	0.9272	0.0001	0.0113	0.0677	0.8862	0.0001	0.0347	0.01	0.0591	0.8752	0.0001	0.0425	0.0131	0.013	0.0587	0.872	0.0001	0.0409	0.0152	0.0001	0.0082	0.0557	0.8032	0.0001	0.0565	0.0118	0.0001	0.0645	0.0076	0.0523	0.7279	0.0001	0.055	0.0114	0.0001	0.0001	0.1455
	western	ERR753226	0.966	0.034	0.0001	0.0082	0.9917	0.0001	0.0063	0.7287	0.2649	0.0001	0.0092	0.7554	0.2351	0.0001	0.0001	0.0101	0.7586	0.231	0.0001	0.0001	0.0005	0.012	0.7552	0.232	0.0001	0.0001	0.0001	0.0016	0.007	0.5382	0.1602	0.0001	0.0001	0.0001	0.2927	0.001	0.003	0.2425	0.0697	0.0001	0.0001	0.0001	0.0001	0.6834
	western	ERR753201	0.8804	0.1196	0.0001	0.0949	0.905	0.0001	0.0912	0.6209	0.2879	0.0001	0.0919	0.6522	0.2557	0.0001	0.0001	0.0853	0.6556	0.2523	0.0001	0.0066	0.0001	0.0841	0.6543	0.2526	0.0001	0.0087	0.0001	0.0001	0.0696	0.4607	0.175	0.0001	0.0069	0.0001	0.2874	0.0001	0.0511	0.1964	0.076	0.0001	0.0057	0.0001	0.0001	0.6703
	western	ERR753133	0.9715	0.0285	0.0334	0.0107	0.9559	0.0261	0.0073	0.5869	0.3797	0.0391	0.0091	0.601	0.3507	0.0001	0.039	0.0124	0.599	0.3461	0.0001	0.0033	0.0115	0.0131	0.5992	0.3433	0.0001	0.0001	0.0327	0.0074	0.0085	0.4198	0.2582	0.0021	0.0001	0.0339	0.2701	0.0042	0.004	0.1794	0.1458	0.0135	0.0001	0.028	0.0001	0.6248
	western	ERR753228	0.9804	0.0196	0.0001	0.0001	0.9998	0.0001	0.0001	0.5959	0.4039	0.0001	0.0001	0.6152	0.3845	0.0001	0.0001	0.0001	0.6177	0.3819	0.0001	0.0001	0.0001	0.0001	0.6149	0.3846	0.0001	0.0001	0.0001	0.0001	0.0001	0.434	0.3038	0.0012	0.0001	0.0001	0.2606	0.0001	0.0001	0.1888	0.1948	0.0148	0.0001	0.0001	0.0001	0.6011
	western	ERR753324	0.9732	0.0268	0.0001	0.0057	0.9942	0.0001	0.0005	0.5349	0.4646	0.0001	0.0025	0.5556	0.4417	0.0001	0.0001	0.004	0.559	0.4368	0.0001	0.0001	0.0001	0.0051	0.5564	0.4381	0.0001	0.0001	0.0001	0.0004	0.0029	0.3925	0.3542	0.0001	0.0001	0.0001	0.2497	0.0005	0.0012	0.1677	0.2488	0.0014	0.0001	0.0001	0.0001	0.5801
	western	ERR753190	0.9552	0.0448	0.0001	0.0251	0.9748	0.0001	0.019	0.5392	0.4417	0.0001	0.0217	0.5582	0.4199	0.0001	0.0001	0.0246	0.5585	0.4165	0.0001	0.0001	0.0005	0.0248	0.5574	0.417	0.0001	0.0001	0.0001	0.0006	0.0176	0.3914	0.3419	0.0052	0.0001	0.0001	0.2431	0.0002	0.0077	0.1686	0.2405	0.017	0.0001	0.0001	0.0001	0.5657
	western	ERR753134	0.9885	0.0115	0.0001	0.0001	0.9998	0.0001	0.0001	0.5132	0.4866	0.0001	0.0001	0.5328	0.4669	0.0001	0.0001	0.0001	0.5351	0.4645	0.0001	0.0001	0.0001	0.0001	0.5335	0.466	0.0001	0.0001	0.0001	0.0001	0.0001	0.3744	0.3815	0.0001	0.0001	0.0001	0.2436	0.0001	0.0001	0.1597	0.2688	0.01	0.0001	0.0001	0.0001	0.561
	western	ERR753124	0.9845	0.0155	0.0164	0.0004	0.9832	0.003	0.0001	0.5441	0.4528	0.016	0.0006	0.5546	0.4287	0.0001	0.0175	0.0008	0.5565	0.4238	0.0001	0.0013	0.009	0.0008	0.5539	0.4248	0.0001	0.0001	0.0112	0.0056	0.0002	0.388	0.3447	0.0082	0.0001	0.0102	0.2431	0.0026	0.0001	0.165	0.2427	0.0178	0.0001	0.0072	0.0046	0.5599
	western	ERR753123	0.9395	0.0605	0.0001	0.0427	0.9572	0.0012	0.0395	0.7324	0.2269	0.0164	0.0374	0.7482	0.1979	0.0001	0.0166	0.0361	0.7504	0.1945	0.0001	0.0023	0.0001	0.0346	0.7494	0.1909	0.0001	0.0001	0.0249	0.0001	0.0266	0.5778	0.1304	0.0001	0.0001	0.0257	0.2392	0.0001	0.0164	0.3454	0.0562	0.0001	0.0001	0.0239	0.0001	0.5577
	western	ERR753195	0.9244	0.0756	0.0001	0.0496	0.9503	0.0001	0.0463	0.7155	0.2381	0.0001	0.0488	0.7419	0.2091	0.0001	0.0001	0.0502	0.7448	0.2047	0.0001	0.0001	0.0001	0.0508	0.7436	0.2052	0.0001	0.0001	0.0001	0.0001	0.0418	0.5744	0.1437	0.0001	0.0001	0.0011	0.2387	0.0001	0.0313	0.3474	0.066	0.0001	0.0001	0.0006	0.0032	0.5511
	western	ERR753139	0.9765	0.0235	0.0001	0.0017	0.9982	0.0001	0.0001	0.5202	0.4796	0.0001	0.001	0.5366	0.4622	0.0001	0.0001	0.0032	0.5368	0.4598	0.0001	0.0001	0.0001	0.0042	0.536	0.4594	0.0001	0.0001	0.0001	0.0001	0.0028	0.3743	0.3785	0.0072	0.0001	0.0001	0.2368	0.0001	0.0017	0.16	0.2671	0.0253	0.0001	0.0001	0.0001	0.5456
	western	ERR753122	0.9828	0.0172	0.0086	0.0005	0.9909	0.0001	0.0001	0.4765	0.5233	0.0012	0.0006	0.496	0.5021	0.0001	0.0023	0.0011	0.4991	0.4973	0.0001	0.0001	0.0049	0.0013	0.4957	0.4978	0.0001	0.0001	0.0001	0.0042	0.0008	0.3484	0.4185	0.0015	0.0001	0.0002	0.2263	0.0018	0.0002	0.1495	0.3126	0.0114	0.0001	0.0001	0.0001	0.5242
	western	ERR753200	0.9793	0.0207	0.0062	0.0027	0.9911	0.0001	0.0001	0.5496	0.4502	0.007	0.0029	0.5575	0.4325	0.0001	0.009	0.0065	0.5545	0.4271	0.0027	0.0001	0.0093	0.0079	0.5522	0.4258	0.0034	0.0001	0.0013	0.0066	0.0035	0.397	0.3529	0.0133	0.0001	0.0008	0.2259	0.003	0.0014	0.1873	0.2588	0.0311	0.0001	0.0003	0.0062	0.5119
	western	ERR753254	0.9522	0.0478	0.3283	0.0344	0.6374	0.3214	0.0305	0.4186	0.2296	0.1455	0.0001	0.0753	0.103	0.6761	0.1107	0.0001	0.0001	0.039	0.8328	0.0173	0.0001	0.0001	0.0001	0.022	0.7925	0.0001	0.1851	0.0001	0.0001	0.0001	0.0116	0.8817	0.0001	0.1062	0.0001	0.0001	0.0001	0.0001	0.0039	0.9128	0.0001	0.0825	0.0003	0.0001
	western	ERR753212	0.9959	0.0041	0.3011	0.0001	0.6988	0.2936	0.0001	0.4623	0.244	0.1268	0.0001	0.0828	0.1388	0.6514	0.0941	0.0001	0.0001	0.0875	0.8062	0.0121	0.0001	0.0001	0.0001	0.0815	0.7874	0.0001	0.1307	0.0033	0.0001	0.0005	0.056	0.8684	0.0001	0.0714	0.0001	0.0038	0.0001	0.0001	0.0445	0.8989	0.0001	0.0518	0.0006	0.0001
	western	ERR753253	0.9491	0.0509	0.3408	0.0371	0.6221	0.3375	0.0329	0.4274	0.2022	0.172	0.0001	0.0768	0.0933	0.6579	0.1367	0.0001	0.0001	0.0414	0.8029	0.0188	0.0001	0.0001	0.0001	0.0304	0.7717	0.0001	0.1975	0.0001	0.0001	0.0001	0.0125	0.8584	0.0001	0.1286	0.0001	0.0001	0.0001	0.0001	0.0048	0.8882	0.0001	0.1057	0.0008	0.0001
	western	ERR753310	0.9426	0.0574	0.3149	0.0439	0.6412	0.3068	0.0394	0.3987	0.2551	0.1492	0.0001	0.0729	0.1452	0.6326	0.1152	0.0001	0.0001	0.0908	0.7766	0.0172	0.0001	0.0001	0.0001	0.0762	0.7434	0.0001	0.18	0.0001	0.0001	0.0001	0.0445	0.8384	0.0001	0.1167	0.0001	0.0001	0.0001	0.0001	0.0345	0.8682	0.0001	0.0957	0.0011	0.0001
	western	ERR753224	0.9562	0.0438	0.3799	0.0301	0.59	0.3759	0.0252	0.4167	0.1822	0.2078	0.0001	0.0749	0.0695	0.6477	0.1689	0.0001	0.0001	0.0153	0.7934	0.0221	0.0001	0.0001	0.0001	0.0028	0.7629	0.0001	0.2339	0.0001	0.0001	0.0001	0.0044	0.8416	0.0001	0.1536	0.0001	0.0001	0.0001	0.0001	0.0017	0.8695	0.0001	0.1269	0.0015	0.0001
	western	ERR753261	0.9485	0.0515	0.3182	0.0373	0.6445	0.3144	0.0337	0.454	0.1979	0.1642	0.0001	0.0937	0.1107	0.6313	0.1344	0.0001	0.0024	0.0668	0.7776	0.0187	0.0001	0.0001	0.0035	0.0531	0.7468	0.0001	0.1962	0.0001	0.0001	0.0083	0.0217	0.8319	0.0001	0.1377	0.0001	0.0001	0.0001	0.0026	0.0116	0.8656	0.0001	0.1191	0.0006	0.0001
	western	ERR753263	0.9408	0.0592	0.3064	0.0448	0.6488	0.306	0.0413	0.4935	0.1592	0.1664	0.0001	0.136	0.0831	0.6144	0.1406	0.0001	0.041	0.0462	0.7608	0.0113	0.0393	0.0001	0.0429	0.0419	0.7454	0.0001	0.1303	0.0426	0.0061	0.0256	0.0334	0.8086	0.0001	0.0835	0.0001	0.0404	0.0056	0.0089	0.0222	0.8297	0.0001	0.0656	0.0001	0.0273
	western	ERR753129	0.9775	0.0225	0.3277	0.0085	0.6638	0.3135	0.0047	0.3567	0.325	0.1626	0.0001	0.064	0.2096	0.5637	0.1274	0.0001	0.0001	0.1533	0.6996	0.0195	0.0001	0.0001	0.0001	0.1339	0.6582	0.0001	0.2075	0.0001	0.0001	0.0001	0.1163	0.7255	0.0001	0.1577	0.0001	0.0001	0.0001	0.0001	0.1102	0.7478	0.0001	0.1415	0.0001	0.0001
	western	ERR753206	0.975	0.025	0.3409	0.0123	0.6468	0.3392	0.0081	0.4528	0.1998	0.1838	0.0001	0.0819	0.1118	0.6224	0.1649	0.0001	0.0001	0.073	0.7594	0.0025	0.1353	0.0001	0.0001	0.0743	0.753	0.0001	0.0371	0.1293	0.0001	0.0016	0.0612	0.7797	0.0001	0.0122	0.0157	0.1239	0.0001	0.0011	0.0527	0.7886	0.0001	0.0044	0.0134	0.0156
	western	ERR753325	0.9758	0.0242	0.2717	0.0104	0.7179	0.272	0.0075	0.5334	0.1872	0.1228	0.0001	0.1602	0.1028	0.6142	0.1081	0.0001	0.0672	0.068	0.7565	0.0001	0.098	0.0001	0.0648	0.0712	0.7517	0.0001	0.0141	0.0857	0.0001	0.0501	0.0591	0.7785	0.0001	0.0052	0.0212	0.0764	0.0001	0.0302	0.0469	0.7907	0.0001	0.0019	0.015	0.0388
	western	ERR753210	0.9698	0.0302	0.3694	0.0165	0.614	0.3635	0.0131	0.3969	0.2265	0.2233	0.0001	0.0717	0.137	0.5679	0.1971	0.0001	0.0001	0.0918	0.7013	0.0096	0.1093	0.0001	0.0001	0.0901	0.6902	0.0001	0.1102	0.1149	0.0001	0.0001	0.0798	0.709	0.0001	0.0684	0.0276	0.1149	0.0001	0.0001	0.0754	0.7153	0.0001	0.0548	0.0313	0.0079
	western	ERR753107	0.9936	0.0064	0.2623	0.0001	0.7376	0.2628	0.0001	0.5708	0.1663	0.1183	0.0001	0.2017	0.0832	0.5966	0.1016	0.0001	0.1095	0.0476	0.74	0.0013	0.0809	0.0001	0.1059	0.0495	0.7366	0.0001	0.0269	0.0756	0.0001	0.0907	0.0399	0.7363	0.0001	0.0087	0.0486	0.0668	0.0001	0.0637	0.0258	0.7408	0.0001	0.0037	0.0346	0.0645
	western	ERR753103	0.9005	0.0995	0.0876	0.0857	0.8267	0.1027	0.0768	0.8204	0.0001	0.0112	0.0001	0.3296	0.0029	0.6562	0.0001	0.0001	0.2015	0.0001	0.7981	0.0001	0.0001	0.0001	0.1997	0.0001	0.7998	0.0001	0.0001	0.0001	0.0002	0.1767	0.0001	0.8226	0.0001	0.0001	0.0001	0.0001	0.0017	0.1674	0.0001	0.8303	0.0001	0.0001	0.0001	0.0001
	western	ERR753114	0.9103	0.0897	0.1236	0.0763	0.8001	0.1381	0.0684	0.7927	0.0008	0.0157	0.0001	0.3041	0.0038	0.6763	0.0001	0.0001	0.1824	0.0001	0.8095	0.0077	0.0001	0.0001	0.1787	0.0001	0.8102	0.0108	0.0001	0.0001	0.0001	0.1638	0.0001	0.8255	0.0064	0.0001	0.0039	0.0001	0.0001	0.1525	0.0001	0.8308	0.007	0.0001	0.0092	0.0001
	western	ERR753233	0.8966	0.1034	0.0845	0.0904	0.8251	0.0989	0.0835	0.8142	0.0034	0.0105	0.0003	0.3318	0.0054	0.652	0.0001	0.0013	0.2041	0.0001	0.7943	0.0001	0.0001	0.0033	0.2018	0.0001	0.7945	0.0001	0.0001	0.0001	0.0049	0.1795	0.0001	0.8151	0.0001	0.0001	0.0001	0.0001	0.0087	0.1702	0.0001	0.8206	0.0001	0.0001	0.0001	0.0001
	western	ERR753186	0.8489	0.1511	0.1425	0.1392	0.7183	0.1473	0.1342	0.5794	0.1392	0.02	0.0395	0.1066	0.0347	0.7993	0.0001	0.0456	0.0001	0.0001	0.954	0.0001	0.0001	0.0457	0.0001	0.0001	0.9538	0.0001	0.0001	0.0001	0.0114	0.0001	0.0001	0.2883	0.0001	0.0001	0.6998	0.0001	0.0042	0.0001	0.0001	0.0958	0.0001	0.0001	0.8993	0.0002
	western	ERR753109	0.8496	0.1504	0.1261	0.1381	0.7358	0.1323	0.1328	0.6138	0.1211	0.0164	0.0312	0.1199	0.0302	0.8022	0.0001	0.0393	0.0001	0.0001	0.9603	0.0001	0.0001	0.0391	0.0001	0.0001	0.9604	0.0001	0.0001	0.0001	0.01	0.0001	0.0001	0.2899	0.0001	0.0001	0.6995	0.0001	0.0036	0.0001	0.0001	0.0965	0.0001	0.0001	0.8993	0.0001
	western	ERR753188	0.8469	0.1531	0.1296	0.1404	0.73	0.1344	0.1359	0.5859	0.1438	0.0151	0.028	0.1069	0.035	0.815	0.0001	0.0362	0.0001	0.0001	0.9634	0.0001	0.0001	0.0359	0.0001	0.0001	0.9636	0.0001	0.0001	0.0001	0.0092	0.0001	0.0001	0.2908	0.0001	0.0001	0.6995	0.0001	0.0031	0.0001	0.0001	0.097	0.0001	0.0001	0.8973	0.0021
	western	ERR753348	0.8757	0.1243	0.139	0.1112	0.7498	0.1457	0.1062	0.6329	0.1153	0.0196	0.0086	0.1322	0.0285	0.8111	0.0001	0.0182	0.0008	0.0001	0.9807	0.0001	0.0001	0.0182	0.0001	0.0001	0.9813	0.0001	0.0001	0.0001	0.0035	0.0001	0.0001	0.296	0.0001	0.0001	0.7	0.0001	0.0012	0.0014	0.0001	0.0998	0.0001	0.0001	0.8971	0.0001
	western	SAMN08005706	0.7833	0.2167	0.1294	0.2052	0.6654	0.1333	0.2008	0.5062	0.1597	0.0178	0.1055	0.0931	0.0399	0.7438	0.0001	0.11	0.0001	0.0001	0.8896	0.0001	0.0001	0.1091	0.0001	0.0001	0.8904	0.0001	0.0001	0.0001	0.0349	0.0001	0.0001	0.2696	0.0001	0.0001	0.6951	0.0001	0.0202	0.0001	0.0001	0.0898	0.0001	0.0001	0.8894	0.0001
	western	SAMN08005707	0.7824	0.2176	0.1282	0.2056	0.6661	0.1311	0.201	0.5068	0.1612	0.0173	0.1076	0.0934	0.042	0.7397	0.0001	0.1122	0.0001	0.0001	0.8874	0.0001	0.0001	0.1117	0.0001	0.0001	0.8878	0.0001	0.0001	0.0001	0.0375	0.0001	0.0001	0.2689	0.0001	0.0001	0.6932	0.0001	0.023	0.0001	0.0001	0.0895	0.0001	0.0001	0.8868	0.0001
	western	ERR753136	0.8789	0.1211	0.1412	0.1081	0.7507	0.1449	0.1045	0.5958	0.1548	0.0174	0.0125	0.1311	0.054	0.7849	0.0001	0.0254	0.0147	0.0139	0.9458	0.0001	0.0001	0.0274	0.0073	0.0153	0.9497	0.0001	0.0001	0.0001	0.0043	0.015	0.0004	0.2835	0.0001	0.0001	0.6966	0.0001	0.0017	0.0171	0.0032	0.0951	0.0001	0.0001	0.8745	0.0082
	western	ERR753193	0.7712	0.2288	0.1246	0.2179	0.6575	0.1303	0.2122	0.5168	0.1407	0.016	0.1179	0.0958	0.0337	0.7366	0.0001	0.1206	0.0001	0.0001	0.879	0.0001	0.0001	0.1209	0.0001	0.0001	0.8786	0.0001	0.0001	0.0001	0.0594	0.0001	0.0001	0.2662	0.0001	0.0001	0.674	0.0001	0.0478	0.0001	0.0001	0.0886	0.0001	0.0001	0.863	0.0001
	western	ERR753219	0.7805	0.2195	0.1193	0.2085	0.6722	0.1224	0.2037	0.5083	0.1656	0.0158	0.1205	0.0955	0.0673	0.7009	0.0001	0.1288	0.0001	0.023	0.8479	0.0001	0.0001	0.129	0.0001	0.0216	0.849	0.0001	0.0001	0.0001	0.0725	0.0023	0.0149	0.2546	0.0001	0.0001	0.6554	0.0001	0.0626	0.0011	0.0155	0.0846	0.0001	0.0001	0.8228	0.0131
	western	ERR753309	0.9615	0.0385	0.0001	0.0191	0.9808	0.0001	0.0032	0.3806	0.6161	0.0001	0.0096	0.3843	0.6059	0.0001	0.0001	0.0123	0.3854	0.6019	0.0001	0.0001	0.0001	0.0142	0.3826	0.6028	0.0001	0.0001	0.0001	0.0001	0.0132	0.37	0.5948	0.0008	0.0001	0.0001	0.0208	0.0001	0.0125	0.3506	0.5856	0.0001	0.0001	0.0001	0.0012	0.0497
	western	ERR753142	0.9407	0.0593	0.1322	0.0445	0.8233	0.0909	0.0393	0.1643	0.7054	0.0196	0.005	0.0297	0.6294	0.3163	0.0107	0.0082	0.0001	0.596	0.3813	0.0037	0.0001	0.0068	0.0001	0.5919	0.3721	0.0003	0.0287	0.0001	0.0055	0.0001	0.5897	0.296	0.0006	0.0207	0.0873	0.0001	0.0059	0.0001	0.5847	0.272	0.0001	0.0179	0.1121	0.0071
	western	ERR753274	0.9244	0.0756	0.1416	0.0612	0.7972	0.1002	0.0549	0.1469	0.6981	0.0288	0.0229	0.0273	0.6222	0.2989	0.0213	0.0237	0.0001	0.5881	0.3625	0.0042	0.0001	0.0242	0.0001	0.5837	0.3538	0.0007	0.0375	0.0001	0.0239	0.0001	0.5833	0.2989	0.0006	0.0267	0.0663	0.0001	0.0245	0.0001	0.581	0.2807	0.0019	0.0233	0.0866	0.0018
	western	ERR753236	0.9786	0.0214	0.0361	0.0046	0.9592	0.0025	0.0006	0.3139	0.683	0.0003	0.0014	0.2594	0.6482	0.0907	0.0001	0.0001	0.2414	0.635	0.1233	0.0001	0.0001	0.0001	0.2403	0.6367	0.1225	0.0001	0.0001	0.0001	0.0001	0.167	0.5922	0.1181	0.0001	0.0001	0.1223	0.0001	0.0001	0.0717	0.5381	0.1238	0.0001	0.0001	0.0111	0.2548
	western	ERR753216	0.8745	0.1255	0.1447	0.1128	0.7425	0.1066	0.1073	0.1389	0.6472	0.0362	0.0721	0.0243	0.5719	0.2955	0.0266	0.0755	0.0001	0.537	0.3565	0.0042	0.0001	0.0739	0.0001	0.5326	0.3481	0.0001	0.0451	0.0001	0.0696	0.0001	0.5299	0.252	0.0001	0.0392	0.109	0.0001	0.0662	0.0001	0.5238	0.2209	0.0001	0.0354	0.1365	0.0168
	western	ERR753258	0.918	0.082	0.1624	0.0687	0.7689	0.1283	0.063	0.1813	0.6273	0.0621	0.0348	0.0326	0.5673	0.3032	0.0485	0.0383	0.0001	0.5363	0.3702	0.0066	0.0001	0.037	0.0001	0.5315	0.3618	0.0001	0.0694	0.0002	0.036	0.0004	0.5239	0.3145	0.0001	0.0563	0.0686	0.0009	0.0367	0.0004	0.5155	0.2998	0.0001	0.0525	0.0833	0.0109
	western	ERR753164	0.9175	0.0825	0.3656	0.0677	0.5666	0.3287	0.0605	0.0448	0.566	0.3176	0.0592	0.0374	0.548	0.0378	0.2823	0.0573	0.0325	0.5384	0.0473	0.0421	0.0067	0.0543	0.0388	0.5177	0.0342	0.0018	0.3465	0.0071	0.0525	0.0351	0.5098	0.0333	0.0013	0.3424	0.0185	0.0077	0.0505	0.0289	0.4991	0.0335	0.0002	0.3371	0.0101	0.0328
	western	ERR753125	0.9309	0.0691	0.0652	0.0536	0.8812	0.0412	0.0485	0.3933	0.5171	0.0052	0.0268	0.2723	0.4704	0.2253	0.0001	0.0277	0.2428	0.4491	0.2763	0.0039	0.0001	0.0274	0.2424	0.4486	0.2714	0.0039	0.0062	0.0001	0.0268	0.2457	0.4479	0.2202	0.0035	0.0024	0.0534	0.0001	0.0268	0.2508	0.4472	0.1971	0.0041	0.0019	0.0689	0.0032
	western	ERR753264	0.9755	0.0245	0.1082	0.008	0.8838	0.0902	0.0033	0.4357	0.4709	0.0649	0.0018	0.3398	0.4417	0.1518	0.0568	0.0006	0.3096	0.4319	0.1986	0.0025	0.0321	0.0007	0.3057	0.4318	0.1988	0.0001	0.0308	0.0324	0.0007	0.2657	0.4109	0.1961	0.0001	0.0214	0.0726	0.0319	0.0002	0.2066	0.3871	0.1968	0.0001	0.0178	0.0198	0.1395
	western	ERR753126	0.9678	0.0322	0.0001	0.0003	0.9996	0.0001	0.0001	0.9413	0.0585	0.0001	0.0053	0.9412	0.0528	0.0007	0.0001	0.0051	0.9355	0.0539	0.0019	0.0035	0.0001	0.0041	0.9342	0.0547	0.0018	0.0049	0.0001	0.0001	0.0015	0.8346	0.0364	0.0001	0.0027	0.0001	0.1246	0.0001	0.0012	0.7103	0.0147	0.0001	0.001	0.0001	0.0052	0.2673
	western	ERR753341	0.9719	0.0281	0.3471	0.0103	0.6426	0.3384	0.0001	0.6614	0.0001	0.338	0.0001	0.6215	0.0001	0.0403	0.3175	0.0001	0.6068	0.0001	0.0568	0.0187	0.1523	0.0001	0.6048	0.0001	0.0536	0.0001	0.189	0.1465	0.0001	0.5969	0.0001	0.0044	0.0001	0.1867	0.0652	0.1393	0.0001	0.5967	0.0001	0.0014	0.0001	0.1804	0.066	0.0158
	western	ERR753312	0.9989	0.0011	0.034	0.0001	0.9659	0.0303	0.0001	0.7328	0.2368	0.0197	0.0001	0.6542	0.2189	0.107	0.0193	0.0001	0.6354	0.2136	0.1293	0.0023	0.0086	0.0001	0.6339	0.2142	0.1297	0.0012	0.0123	0.0097	0.0001	0.6144	0.2138	0.0991	0.0006	0.0105	0.0518	0.0102	0.0001	0.589	0.2121	0.0841	0.0003	0.0101	0.0355	0.0585
	western	ERR753102	0.9678	0.0322	0.0002	0.0136	0.9862	0.0149	0.0074	0.9546	0.0231	0.0067	0.0034	0.8572	0.0038	0.129	0.0039	0.0006	0.8271	0.0001	0.1676	0.0006	0.0003	0.0014	0.8251	0.0001	0.1671	0.0001	0.0059	0.0001	0.0002	0.7389	0.0001	0.1309	0.0001	0.0011	0.1286	0.0001	0.0001	0.6275	0.0001	0.116	0.0001	0.0008	0.0413	0.2141
	western	ERR753234	0.9426	0.0574	0.0383	0.0413	0.9204	0.0542	0.034	0.9117	0.0001	0.0224	0.0129	0.7468	0.0001	0.2177	0.0146	0.0141	0.6981	0.0001	0.273	0.0001	0.0121	0.0157	0.6969	0.0001	0.2725	0.0001	0.0026	0.0079	0.0151	0.6519	0.0001	0.2634	0.0001	0.0008	0.0607	0.0077	0.0139	0.5977	0.0001	0.2526	0.0001	0.0006	0.0286	0.0987
	western	ERR753135	0.9952	0.0048	0.0052	0.0001	0.9947	0.002	0.0001	0.7483	0.2497	0.0183	0.0001	0.7478	0.2337	0.0001	0.0216	0.0001	0.7434	0.2334	0.0001	0.0014	0.0067	0.0001	0.7428	0.2327	0.0001	0.0001	0.0175	0.0051	0.0001	0.6676	0.2092	0.0001	0.0001	0.018	0.0998	0.0035	0.0001	0.5757	0.1791	0.0001	0.0001	0.0184	0.004	0.2189
	western	ERR753305	0.9432	0.0568	0.0001	0.0382	0.9617	0.008	0.0333	0.8828	0.0759	0.0083	0.0261	0.8168	0.059	0.0899	0.0022	0.0147	0.8031	0.0562	0.0995	0.0242	0.0032	0.0134	0.8014	0.0581	0.0961	0.027	0.0008	0.0001	0.01	0.7027	0.035	0.1218	0.0228	0.0001	0.1075	0.0002	0.0054	0.5803	0.0154	0.1275	0.0211	0.0001	0.0004	0.2496
	western	ERR753215	0.9908	0.0092	0.0001	0.0001	0.9998	0.0001	0.0001	0.5491	0.4507	0.0001	0.0001	0.5558	0.4439	0.0001	0.0001	0.0001	0.5553	0.4443	0.0001	0.0001	0.0001	0.0001	0.5538	0.4457	0.0001	0.0001	0.0001	0.0001	0.0001	0.5319	0.436	0.0001	0.0001	0.0001	0.0316	0.0001	0.0001	0.5117	0.4375	0.0001	0.0001	0.0001	0.0082	0.042
	western	ERR753221	0.883	0.117	0.1153	0.103	0.7817	0.1244	0.0977	0.7164	0.0615	0.0689	0.062	0.5487	0.0282	0.2922	0.0506	0.0258	0.5164	0.0193	0.3013	0.0866	0.0486	0.0204	0.5143	0.022	0.2981	0.0956	0.0009	0.0466	0.0155	0.5092	0.028	0.2097	0.0943	0.0008	0.0958	0.0425	0.013	0.5039	0.0337	0.1757	0.0868	0.0001	0.1064	0.038
	western	ERR753130	0.9676	0.0324	0.0906	0.017	0.8924	0.0983	0.0114	0.7698	0.1205	0.0276	0.0001	0.5356	0.0745	0.3621	0.0224	0.0001	0.475	0.0588	0.4436	0.0002	0.0256	0.0001	0.4709	0.0597	0.4434	0.0002	0.0001	0.0192	0.0001	0.4303	0.0468	0.3744	0.0001	0.0001	0.129	0.016	0.0001	0.3741	0.0327	0.3554	0.0001	0.0001	0.1068	0.1147
	western	ERR753131	0.9711	0.0289	0.108	0.0132	0.8788	0.1182	0.0081	0.7902	0.0835	0.0486	0.0001	0.5559	0.0394	0.3561	0.0422	0.0001	0.499	0.0241	0.4324	0.0022	0.0388	0.0001	0.4944	0.0266	0.4316	0.0034	0.0052	0.0328	0.0001	0.4475	0.0166	0.3656	0.0011	0.0014	0.1348	0.0289	0.0001	0.3793	0.008	0.3471	0.0017	0.0005	0.1027	0.1318
	western	ERR753213	0.9552	0.0448	0.098	0.0295	0.8725	0.1088	0.0233	0.7643	0.1037	0.0438	0.0001	0.5422	0.0623	0.3517	0.0371	0.0002	0.4835	0.0474	0.4257	0.0061	0.0351	0.0001	0.4799	0.049	0.4267	0.0075	0.0017	0.0296	0.0001	0.4336	0.0351	0.3607	0.0049	0.0009	0.1352	0.0285	0.0001	0.3677	0.0182	0.3418	0.0047	0.0004	0.1021	0.1366
	western	ERR753208	0.9795	0.0205	0.0242	0.0033	0.9725	0.0044	0.0004	0.4746	0.5206	0.0144	0.0019	0.4893	0.4943	0.0001	0.0153	0.0009	0.4908	0.4913	0.0001	0.0016	0.0012	0.0012	0.4891	0.4901	0.0001	0.0001	0.0182	0.0001	0.0001	0.3639	0.4329	0.0001	0.0001	0.0189	0.1838	0.0002	0.0004	0.1976	0.3617	0.0001	0.0001	0.0169	0.008	0.4151
	western	ERR753240	0.9469	0.0531	0.0001	0.0334	0.9665	0.0001	0.0216	0.4263	0.552	0.0001	0.0257	0.4454	0.5287	0.0001	0.0001	0.0258	0.4467	0.5272	0.0001	0.0001	0.0001	0.0268	0.4457	0.527	0.0001	0.0001	0.0001	0.0001	0.0216	0.3445	0.4812	0.0001	0.0001	0.0001	0.1522	0.0001	0.0159	0.209	0.4206	0.0001	0.0001	0.0001	0.0001	0.3539
	western	ERR753306	0.9695	0.0305	0.0002	0.0126	0.9873	0.0001	0.001	0.3994	0.5995	0.0001	0.0031	0.4151	0.5816	0.0001	0.0001	0.0049	0.4185	0.5763	0.0001	0.0001	0.0001	0.0059	0.4168	0.5769	0.0001	0.0001	0.0001	0.0001	0.0038	0.3162	0.5291	0.0001	0.0001	0.0001	0.1505	0.0001	0.0013	0.1788	0.4679	0.0001	0.0001	0.0001	0.0001	0.3515
	western	ERR753227	0.9765	0.0235	0.0629	0.007	0.9302	0.061	0.0022	0.6746	0.2622	0.0368	0.0001	0.5617	0.2321	0.1693	0.0315	0.0001	0.5308	0.2239	0.2093	0.0044	0.0192	0.0001	0.5317	0.2237	0.2068	0.0028	0.0157	0.0172	0.0001	0.4401	0.1871	0.1706	0.0012	0.011	0.1726	0.0153	0.0001	0.3194	0.1409	0.168	0.0012	0.007	0.0632	0.2849
	western	ERR753111	0.9157	0.0843	0.0898	0.0704	0.8398	0.1043	0.0619	0.8337	0.0001	0.0115	0.0001	0.3635	0.0011	0.6238	0.0001	0.0001	0.2414	0.0001	0.7582	0.0001	0.0001	0.0001	0.238	0.0001	0.7615	0.0001	0.0001	0.0001	0.0001	0.2192	0.0001	0.7802	0.0001	0.0001	0.0001	0.0001	0.0001	0.2101	0.0001	0.7892	0.0001	0.0001	0.0001	0.0001
	western	ERR753313	0.9998	0.0002	0.2339	0.0001	0.766	0.2105	0.0001	0.3343	0.455	0.0926	0.0001	0.0619	0.3675	0.478	0.0684	0.0001	0.0001	0.3239	0.5977	0.0098	0.0001	0.0001	0.0001	0.3159	0.5765	0.0001	0.1072	0.0001	0.0001	0.0064	0.3056	0.5986	0.0001	0.0766	0.0126	0.0001	0.0001	0.002	0.3023	0.6068	0.0001	0.0665	0.022	0.0001
	western	ERR753113	0.8943	0.1057	0.0919	0.0915	0.8166	0.1055	0.0832	0.8112	0.0001	0.0129	0.0012	0.3534	0.0023	0.6301	0.0001	0.0066	0.228	0.0001	0.7651	0.0001	0.0001	0.0088	0.2238	0.0001	0.767	0.0001	0.0001	0.0001	0.0116	0.209	0.0001	0.7788	0.0001	0.0001	0.0002	0.0001	0.0145	0.201	0.0001	0.7826	0.0001	0.0001	0.0014	0.0001
	western	ERR753101	0.8762	0.1238	0.0867	0.1107	0.8025	0.1	0.103	0.7854	0.0116	0.0112	0.0215	0.3566	0.0064	0.6044	0.0001	0.0294	0.2427	0.0001	0.7248	0.0029	0.0001	0.0292	0.2392	0.0001	0.7266	0.0047	0.0001	0.0001	0.0336	0.2253	0.0001	0.6932	0.0013	0.0001	0.0463	0.0001	0.0348	0.2117	0.0001	0.6814	0.0012	0.0001	0.0649	0.0057
	western	ERR753104	0.9393	0.0607	0.264	0.0462	0.6898	0.2479	0.0415	0.351	0.3597	0.1572	0.0051	0.1197	0.3023	0.4157	0.1314	0.0076	0.0607	0.2695	0.5099	0.0209	0.0001	0.0051	0.0649	0.2568	0.4879	0.0003	0.185	0.0001	0.0105	0.0522	0.2487	0.5242	0.0003	0.1538	0.0101	0.0001	0.014	0.0375	0.2372	0.5357	0.0001	0.1428	0.0114	0.0211
	western	ERR753112	0.9393	0.0607	0.2537	0.0461	0.7002	0.2551	0.0422	0.5338	0.169	0.1335	0.0001	0.2152	0.1009	0.5503	0.1158	0.0001	0.1378	0.0727	0.6507	0.0228	0.0805	0.0001	0.1352	0.0739	0.6447	0.0233	0.0422	0.0802	0.0001	0.1173	0.0659	0.5895	0.0229	0.0198	0.1042	0.0719	0.0001	0.0887	0.0496	0.5746	0.0163	0.0082	0.0848	0.1059
	western	ERR753308	0.9067	0.0933	0.0757	0.0802	0.8441	0.0905	0.0717	0.8225	0.0153	0.0097	0.0001	0.4151	0.0056	0.5695	0.0001	0.0031	0.3106	0.0001	0.6805	0.0056	0.0001	0.002	0.3093	0.0001	0.6798	0.0085	0.0001	0.0001	0.009	0.2929	0.0001	0.6677	0.0028	0.0001	0.0272	0.0001	0.011	0.2768	0.0001	0.6608	0.0018	0.0001	0.041	0.0082
	western	ERR753238	0.7366	0.2634	0.1615	0.2511	0.5874	0.1686	0.2443	0.5487	0.0384	0.031	0.1617	0.1816	0.012	0.6136	0.0025	0.0972	0.1098	0.0001	0.6339	0.1564	0.0107	0.087	0.1065	0.0001	0.6232	0.1725	0.0001	0.0038	0.0913	0.0989	0.0001	0.6082	0.1671	0.0001	0.0306	0.0002	0.0923	0.0887	0.0001	0.6022	0.1596	0.0001	0.0301	0.0267
	western	ERR753138	0.8617	0.1383	0.1439	0.1254	0.7307	0.1547	0.1182	0.6846	0.0425	0.043	0.0585	0.3508	0.0118	0.5359	0.0195	0.0338	0.2701	0.0001	0.6055	0.0709	0.0168	0.0297	0.2685	0.0001	0.6019	0.0759	0.0071	0.0078	0.0325	0.2406	0.0001	0.5702	0.0751	0.002	0.0717	0.0025	0.0327	0.2009	0.0001	0.5626	0.0733	0.0001	0.0666	0.0612
	western	ERR753293	0.7337	0.2663	0.1568	0.254	0.5892	0.1637	0.2471	0.5304	0.0588	0.0389	0.1692	0.198	0.0189	0.5751	0.0065	0.1112	0.1313	0.0053	0.5945	0.1512	0.0166	0.1001	0.1297	0.0044	0.5837	0.1654	0.0001	0.0062	0.1047	0.1191	0.0026	0.564	0.1627	0.0001	0.0406	0.0013	0.1042	0.1025	0.0004	0.5568	0.1537	0.0001	0.0359	0.0451
	western	ERR753121	0.7502	0.2498	0.168	0.238	0.594	0.1748	0.232	0.5558	0.0374	0.0397	0.1454	0.2024	0.0125	0.6	0.0031	0.0649	0.1385	0.0001	0.5961	0.1974	0.0097	0.0511	0.1355	0.0001	0.586	0.2175	0.0001	0.0036	0.0548	0.1291	0.0001	0.5529	0.2136	0.0001	0.0458	0.0004	0.055	0.1131	0.0001	0.5426	0.2027	0.0001	0.0479	0.0381
	western	ERR753108	0.8623	0.1377	0.102	0.1238	0.7742	0.1155	0.1177	0.7432	0.0236	0.0133	0.0526	0.3917	0.0079	0.5345	0.0001	0.0413	0.3054	0.0001	0.6115	0.0416	0.0001	0.0379	0.3025	0.0001	0.6111	0.0482	0.0001	0.0001	0.0372	0.2763	0.0001	0.5458	0.0437	0.0001	0.0968	0.0001	0.0368	0.2385	0.0001	0.5267	0.0428	0.0001	0.1002	0.0546
	western	ERR753235	0.9102	0.0898	0.1532	0.0759	0.7709	0.1527	0.0722	0.5552	0.2199	0.0211	0.0088	0.1904	0.1431	0.6366	0.0074	0.0055	0.1015	0.112	0.7535	0.0199	0.0125	0.0045	0.0977	0.1103	0.7521	0.0228	0.0001	0.0076	0.0005	0.0888	0.0985	0.3382	0.0073	0.0008	0.4583	0.0067	0.0001	0.0755	0.0884	0.2208	0.0042	0.0011	0.5478	0.0554
	western	ERR753092	0.6906	0.3094	0.2685	0.2983	0.4332	0.2665	0.2958	0.304	0.1338	0.1448	0.2123	0.0503	0.0733	0.5192	0.1033	0.1317	0.0146	0.0696	0.4726	0.2083	0.0778	0.1182	0.0122	0.0733	0.4651	0.2259	0.0274	0.0674	0.092	0.0211	0.0676	0.1565	0.2212	0.0445	0.3296	0.0458	0.0609	0.0143	0.0455	0.0632	0.1566	0.0349	0.2682	0.3105
	western	ERR753304	0.6927	0.3073	0.2669	0.2951	0.438	0.265	0.2921	0.3048	0.1381	0.1456	0.2129	0.0512	0.0786	0.5118	0.1029	0.132	0.0194	0.0732	0.4678	0.2047	0.0808	0.1189	0.0179	0.0774	0.457	0.2221	0.0259	0.0691	0.0934	0.0243	0.0714	0.1538	0.217	0.0428	0.3284	0.0463	0.0612	0.013	0.0482	0.0606	0.1544	0.034	0.2678	0.3144
	western	ERR753116	0.7496	0.2504	0.2659	0.2394	0.4947	0.2642	0.2358	0.357	0.143	0.1401	0.155	0.0851	0.0793	0.5405	0.1052	0.0832	0.0461	0.0727	0.5069	0.1859	0.1054	0.0693	0.0419	0.0779	0.4999	0.2054	0.0001	0.0989	0.0449	0.0434	0.0723	0.1849	0.202	0.0071	0.3464	0.0683	0.0275	0.0303	0.0448	0.0813	0.1437	0.0056	0.2767	0.3218
	western	ERR753117	0.6688	0.3312	0.3166	0.3208	0.3627	0.3139	0.3164	0.237	0.1326	0.193	0.2292	0.0358	0.0648	0.4773	0.1404	0.1278	0.0001	0.0704	0.4047	0.2565	0.1052	0.1113	0.0001	0.0757	0.3929	0.2765	0.0382	0.095	0.089	0.0001	0.0775	0.1251	0.272	0.0544	0.2868	0.0659	0.0586	0.0042	0.0525	0.0432	0.1965	0.0416	0.2419	0.2955
	western	ERR753286	0.668	0.332	0.3161	0.321	0.3629	0.3125	0.3181	0.2394	0.13	0.1882	0.2263	0.0363	0.0579	0.4914	0.1319	0.1207	0.0001	0.0612	0.4219	0.2641	0.0936	0.1034	0.0001	0.0658	0.4098	0.2841	0.0432	0.0828	0.082	0.0001	0.0703	0.1318	0.2794	0.06	0.2936	0.0575	0.0525	0.0033	0.0518	0.0472	0.2093	0.0442	0.2459	0.2883
	western	ERR753262	0.6836	0.3164	0.3265	0.3047	0.3688	0.3225	0.3008	0.2519	0.1248	0.2009	0.2147	0.0392	0.055	0.4902	0.1511	0.1238	0.0001	0.0556	0.4382	0.2313	0.1042	0.1087	0.0001	0.0587	0.4295	0.2479	0.0509	0.0948	0.0887	0.0001	0.063	0.1704	0.2438	0.0653	0.274	0.0651	0.0619	0.0034	0.0453	0.0854	0.1761	0.0468	0.2308	0.2852
	western	ERR753232	0.7027	0.2973	0.2939	0.2856	0.4206	0.2911	0.2815	0.2937	0.1337	0.1762	0.2015	0.0544	0.0814	0.4865	0.1292	0.1036	0.0257	0.0797	0.424	0.2378	0.1217	0.0893	0.0211	0.0875	0.4181	0.2607	0.0015	0.112	0.0659	0.0301	0.0834	0.1407	0.2565	0.017	0.2944	0.0827	0.0428	0.0371	0.0681	0.0539	0.2017	0.0151	0.2669	0.2317
	western	ERR753294	0.9205	0.0795	0.435	0.065	0.5	0.4385	0.06	0.4549	0.0466	0.4127	0.0431	0.3887	0.0252	0.1303	0.3594	0.0249	0.3695	0.0165	0.1412	0.0886	0.0175	0.018	0.3759	0.0001	0.118	0.0418	0.4287	0.0197	0.0182	0.3687	0.0057	0.1373	0.0404	0.4099	0.0001	0.0206	0.0166	0.371	0.0083	0.1337	0.0348	0.4045	0.0001	0.0103
	western	ERR753251	0.5972	0.4028	0.1486	0.391	0.4604	0.1457	0.3863	0.299	0.1689	0.098	0.3239	0.2362	0.1593	0.1826	0.0172	0.133	0.252	0.1756	0.0108	0.4114	0.0003	0.1054	0.2551	0.176	0.0001	0.4412	0.022	0.0001	0.1022	0.1931	0.1512	0.0214	0.4397	0.0177	0.0746	0.0001	0.0995	0.1193	0.1234	0.0318	0.4388	0.0143	0.0001	0.1726
	western	ERR753191	0.5568	0.4432	0.1896	0.4329	0.3775	0.1938	0.428	0.3325	0.0458	0.1136	0.3737	0.1238	0.0162	0.3727	0.0851	0.3266	0.0782	0.0067	0.3892	0.1142	0.0309	0.3189	0.0749	0.0049	0.3857	0.1172	0.0674	0.0282	0.3131	0.0599	0.0038	0.2993	0.1156	0.0616	0.1185	0.0267	0.3108	0.0334	0.0012	0.2761	0.1138	0.0535	0.1225	0.0621
	western	ERR753192	0.5563	0.4437	0.1893	0.4337	0.3771	0.194	0.4291	0.3327	0.0442	0.1133	0.3753	0.124	0.0168	0.3706	0.0846	0.3269	0.0804	0.0056	0.3873	0.1153	0.0325	0.3193	0.0787	0.004	0.3828	0.117	0.0656	0.0294	0.3135	0.0628	0.0035	0.2948	0.1165	0.0601	0.1195	0.0277	0.3113	0.0357	0.0018	0.271	0.1141	0.0528	0.1247	0.061
	western	ERR753217	0.6545	0.3455	0.139	0.3346	0.5264	0.138	0.3311	0.3728	0.1581	0.0935	0.2993	0.2419	0.1333	0.232	0.0764	0.2791	0.2069	0.1247	0.2585	0.0544	0.0109	0.2759	0.2073	0.119	0.2554	0.0475	0.0839	0.0085	0.2674	0.1703	0.1064	0.1734	0.0473	0.0828	0.1439	0.0066	0.2644	0.1193	0.0861	0.1516	0.0475	0.0803	0.113	0.1313
	eastern	SAMN08005710	0.3308	0.6692	0.2958	0.6594	0.0448	0.2854	0.6463	0.0682	0.0001	0.1499	0.4717	0.0001	0.0001	0.3781	0.0001	0.0583	0.0001	0.0001	0.0191	0.9223	0.0001	0.0001	0.0001	0.0001	0.0001	0.9994	0.0001	0.0001	0.0001	0.0001	0.0001	0.0001	0.9993	0.0001	0.0001	0.0001	0.0001	0.0001	0.0001	0.0001	0.9992	0.0001	0.0001	0.0001
	eastern	SAMN08005711	0.3413	0.6587	0.2966	0.6479	0.0555	0.2871	0.6356	0.0772	0.0001	0.1479	0.4622	0.0001	0.0001	0.3897	0.0001	0.0569	0.0001	0.0001	0.0204	0.9224	0.0001	0.0001	0.0001	0.0001	0.0001	0.9994	0.0001	0.0001	0.0001	0.0001	0.0001	0.0001	0.9993	0.0001	0.0001	0.0001	0.0001	0.0001	0.0001	0.0001	0.9992	0.0001	0.0001	0.0001
	eastern	SAMN08005712	0.349	0.651	0.2971	0.6408	0.0621	0.289	0.6303	0.0806	0.0001	0.1512	0.4581	0.0001	0.0001	0.3905	0.0001	0.0564	0.0001	0.0001	0.0204	0.9229	0.0001	0.0001	0.0001	0.0001	0.0001	0.9994	0.0001	0.0001	0.0001	0.0001	0.0001	0.0001	0.9993	0.0001	0.0001	0.0001	0.0001	0.0001	0.0001	0.0001	0.9992	0.0001	0.0001	0.0001
	eastern	ERR753252	0.3296	0.6704	0.2687	0.6601	0.0712	0.2619	0.6495	0.0885	0.0001	0.1458	0.4954	0.0001	0.0001	0.3586	0.0003	0.1086	0.0084	0.0001	0.0188	0.8638	0.0001	0.0531	0.0103	0.0001	0.0001	0.9363	0.0001	0.0001	0.0536	0.011	0.0001	0.0001	0.9348	0.0001	0.0001	0.0001	0.0507	0.0119	0.0001	0.0001	0.9365	0.0001	0.0001	0.0004
	eastern	ERR753248	0.3988	0.6012	0.2672	0.5898	0.1431	0.2662	0.5854	0.1483	0.0001	0.1581	0.4428	0.0096	0.003	0.3866	0.0001	0.0543	0.0514	0.01	0.0214	0.8629	0.0001	0.0001	0.0548	0.013	0.0001	0.9317	0.0001	0.0001	0.0001	0.044	0.0104	0.0001	0.9298	0.0001	0.0154	0.0001	0.0001	0.0252	0.0068	0.0001	0.9296	0.0001	0.0001	0.0379
	eastern	SAMN08005713	0.2275	0.7725	0.2138	0.7636	0.0226	0.2058	0.752	0.0421	0.0001	0.109	0.606	0.0001	0.0001	0.2848	0.0001	0.2431	0.0001	0.0001	0.0125	0.7441	0.0001	0.1924	0.0001	0.0001	0.0001	0.8071	0.0001	0.0001	0.1923	0.0001	0.0001	0.0001	0.8071	0.0001	0.0001	0.0001	0.1905	0.0001	0.0001	0.0001	0.8088	0.0001	0.0001	0.0001
	eastern	ERR753229	0.4125	0.5875	0.2924	0.5766	0.131	0.2898	0.5672	0.1429	0.0001	0.1606	0.4259	0.0129	0.0014	0.3991	0.0246	0.1082	0.0112	0.0002	0.1171	0.7387	0.0001	0.0638	0.0089	0.0001	0.0985	0.7907	0.0379	0.0001	0.0641	0.0108	0.0001	0.0752	0.7885	0.0367	0.0244	0.0001	0.06	0.0064	0.0007	0.0651	0.7847	0.0351	0.0352	0.0127
	eastern	SAMN08005709	0.2378	0.7622	0.1872	0.7543	0.0585	0.1783	0.7416	0.08	0.0001	0.0914	0.6102	0.0001	0.0001	0.2982	0.0001	0.2722	0.0008	0.0001	0.0152	0.7116	0.0001	0.225	0.0016	0.0001	0.0001	0.773	0.0001	0.0001	0.2253	0.0019	0.0001	0.0001	0.7723	0.0001	0.0001	0.0001	0.2222	0.0017	0.0001	0.0001	0.7755	0.0001	0.0001	0.0001
	eastern	SAMN08005714	0.2156	0.7844	0.182	0.7759	0.0421	0.1809	0.7712	0.0478	0.0001	0.0963	0.6357	0.0001	0.0001	0.2678	0.0001	0.2787	0.0001	0.0001	0.0119	0.7091	0.0001	0.2298	0.0001	0.0001	0.0001	0.7697	0.0001	0.0001	0.2302	0.0001	0.0001	0.0001	0.7692	0.0001	0.0001	0.0001	0.2268	0.0001	0.0001	0.0001	0.7725	0.0001	0.0001	0.0001
	eastern	SAMN08005708	0.4284	0.5716	0.2212	0.5625	0.2163	0.2181	0.5576	0.1468	0.0775	0.1256	0.4378	0.0219	0.0576	0.3572	0.0009	0.1097	0.0597	0.0859	0.0305	0.7133	0.0001	0.0633	0.0636	0.0911	0.0101	0.7717	0.0001	0.0001	0.0621	0.053	0.0879	0.0029	0.7721	0.0001	0.0217	0.0001	0.0575	0.0373	0.0836	0.0012	0.7696	0.0001	0.009	0.0415
	eastern	ERR753230	0.4019	0.5981	0.2892	0.5878	0.1229	0.2879	0.5804	0.1317	0.0001	0.1605	0.4403	0.0102	0.003	0.3861	0.0287	0.1283	0.0061	0.0033	0.1089	0.7247	0.0001	0.0836	0.0057	0.0025	0.0929	0.7776	0.0375	0.0001	0.0825	0.0064	0.0038	0.0568	0.7761	0.0378	0.0365	0.0001	0.0805	0.0044	0.0039	0.0441	0.7702	0.0341	0.0472	0.0155
	eastern	ERR753241	0.4581	0.5419	0.347	0.5308	0.1222	0.3465	0.5255	0.1158	0.0121	0.2296	0.3954	0.0062	0.0073	0.3614	0.087	0.082	0.0084	0.0281	0.0713	0.7233	0.0417	0.0386	0.0093	0.0313	0.054	0.7732	0.0518	0.0421	0.0358	0.0103	0.0326	0.0317	0.773	0.0519	0.0226	0.0393	0.0327	0.0127	0.0314	0.0231	0.7638	0.0477	0.032	0.0173
	eastern	ERR753119	0.517	0.483	0.2819	0.4718	0.2463	0.2811	0.4679	0.1896	0.0614	0.1721	0.3507	0.0349	0.0361	0.4062	0.0392	0.0472	0.0638	0.0666	0.1086	0.6746	0.0479	0.002	0.0617	0.0722	0.0871	0.7289	0.0001	0.0482	0.0004	0.0544	0.0691	0.0395	0.7272	0.0001	0.061	0.0454	0.0002	0.0414	0.0612	0.025	0.7199	0.0001	0.0545	0.0524
	eastern	ERR753237	0.4116	0.5884	0.1807	0.5788	0.2405	0.1839	0.5743	0.2416	0.0001	0.1203	0.4725	0.1692	0.0008	0.2373	0.0001	0.1681	0.1848	0.0006	0.0096	0.6368	0.0001	0.1262	0.1868	0.001	0.0001	0.6857	0.0001	0.0001	0.1225	0.1329	0.001	0.0001	0.6837	0.0001	0.0595	0.0001	0.1162	0.0609	0.0012	0.0001	0.6821	0.0001	0.0001	0.1392
	eastern	ERR753314	0.2355	0.7645	0.1559	0.757	0.0871	0.1539	0.7535	0.0451	0.0475	0.0886	0.6497	0.0001	0.0153	0.2463	0.0001	0.3697	0.0001	0.0366	0.0136	0.5799	0.0001	0.3303	0.0001	0.0406	0.0001	0.6287	0.0001	0.0001	0.3289	0.0001	0.036	0.0001	0.6275	0.0001	0.0073	0.0001	0.3235	0.0001	0.0301	0.0001	0.6284	0.0001	0.0001	0.0175
	eastern	ERR753319	0.6856	0.3144	0.5606	0.2995	0.1399	0.5582	0.2964	0.111	0.0344	0.4661	0.2161	0.0075	0.0088	0.3016	0.3374	0.0268	0.0092	0.0284	0.0777	0.5206	0.2485	0.0001	0.006	0.0381	0.0642	0.5525	0.0906	0.2491	0.0001	0.0087	0.0371	0.0405	0.5506	0.089	0.0248	0.245	0.0001	0.0107	0.0392	0.0351	0.5418	0.0785	0.0466	0.0031
	eastern	ERR753350	0.1899	0.8101	0.0602	0.8035	0.1363	0.0601	0.7995	0.1013	0.0392	0.0449	0.7735	0.0683	0.0287	0.0846	0.0358	0.7291	0.0576	0.0249	0.0776	0.075	0.0114	0.7221	0.0583	0.0222	0.0752	0.0781	0.0327	0.0103	0.7177	0.0529	0.0209	0.0375	0.0776	0.0323	0.0509	0.0097	0.7154	0.0448	0.0187	0.0274	0.0742	0.031	0.0496	0.0292
	eastern	ERR753223	0.1552	0.8448	0.1519	0.8377	0.0103	0.146	0.8295	0.0245	0.0001	0.1055	0.7776	0.0016	0.0001	0.1152	0.0748	0.6935	0.0001	0.0001	0.0642	0.1674	0.0109	0.6801	0.0001	0.0001	0.0578	0.1739	0.0771	0.0105	0.677	0.0001	0.0001	0.0203	0.1727	0.0792	0.0401	0.0075	0.6729	0.0001	0.0001	0.0093	0.1672	0.0782	0.0405	0.0242
	eastern	ERR753218	0.1811	0.8189	0.1507	0.8132	0.0362	0.1431	0.8021	0.0547	0.0001	0.1157	0.7621	0.0086	0.0001	0.1135	0.0887	0.6896	0.0008	0.0001	0.0732	0.1475	0.0181	0.677	0.0008	0.0001	0.0661	0.1523	0.0854	0.0174	0.6739	0.0021	0.0001	0.0317	0.1511	0.0865	0.0371	0.0143	0.6708	0.0044	0.0001	0.0198	0.1446	0.0849	0.0344	0.0268
	eastern	ERR753352	0.2094	0.7906	0.0973	0.7842	0.1185	0.0969	0.7786	0.1243	0.0001	0.0726	0.7429	0.072	0.0001	0.1124	0.0476	0.6653	0.0664	0.0001	0.0753	0.1453	0.0119	0.6552	0.0658	0.0001	0.0708	0.1508	0.0455	0.0126	0.6524	0.0688	0.0001	0.0404	0.1504	0.044	0.0313	0.0104	0.6518	0.0707	0.0001	0.0287	0.1461	0.0458	0.0355	0.0109
	eastern	ERR753255	0.2108	0.7892	0.1683	0.7823	0.0494	0.1591	0.7701	0.0706	0.0001	0.1153	0.7216	0.0108	0.0001	0.1521	0.0837	0.6431	0.0001	0.0001	0.114	0.159	0.007	0.6316	0.0001	0.0001	0.1051	0.1614	0.0947	0.0072	0.6268	0.0001	0.0001	0.0714	0.1612	0.0928	0.0405	0.0044	0.6238	0.0001	0.0001	0.059	0.155	0.0906	0.0395	0.0276
	eastern	ERR753207	0.2514	0.7486	0.0982	0.7423	0.1595	0.0944	0.7399	0.088	0.0777	0.061	0.6997	0.018	0.0622	0.1591	0.0399	0.6334	0.0038	0.0595	0.1352	0.1282	0.0052	0.6258	0.0066	0.0555	0.1309	0.133	0.043	0.0031	0.6174	0.0057	0.0499	0.06	0.132	0.0453	0.0864	0.0014	0.6125	0.0033	0.038	0.0413	0.1251	0.0408	0.0805	0.0571
	eastern	ERR753249	0.2796	0.7204	0.1109	0.7134	0.1757	0.1061	0.7098	0.0721	0.112	0.0588	0.6586	0.0096	0.0804	0.1926	0.0281	0.5782	0.0001	0.0768	0.1489	0.1679	0.0026	0.5659	0.0001	0.0758	0.1451	0.1772	0.0332	0.0005	0.5539	0.0001	0.0677	0.0421	0.1759	0.0366	0.1231	0.0001	0.5458	0.0001	0.0547	0.0135	0.1651	0.0307	0.1188	0.0713
	eastern	ERR753302	0.3234	0.6766	0.1176	0.6691	0.2133	0.11	0.6666	0.0902	0.1332	0.067	0.6228	0.0136	0.1047	0.1919	0.039	0.5495	0.0001	0.1046	0.159	0.1479	0.0077	0.5381	0.0001	0.1036	0.1547	0.1536	0.0422	0.0034	0.5268	0.001	0.0927	0.0463	0.1537	0.0463	0.1297	0.0018	0.5184	0.001	0.0732	0.0159	0.1423	0.0413	0.1194	0.0866
	eastern	ERR753257	0.3601	0.6399	0.1027	0.6327	0.2646	0.0974	0.6298	0.1333	0.1395	0.0542	0.5898	0.0422	0.1135	0.2003	0.0359	0.5383	0.0229	0.107	0.1893	0.1066	0.0024	0.5304	0.0233	0.106	0.1837	0.1096	0.0446	0.0003	0.5146	0.0195	0.0906	0.0544	0.1081	0.0496	0.163	0.0001	0.5062	0.0072	0.0728	0.0182	0.0964	0.0431	0.15	0.1059
	eastern	ERR753295	0.3895	0.6105	0.1135	0.6019	0.2846	0.1077	0.5982	0.1457	0.1484	0.0676	0.5598	0.0546	0.123	0.1949	0.0494	0.5113	0.0378	0.1149	0.1823	0.1042	0.0097	0.5017	0.0407	0.113	0.1787	0.1071	0.0491	0.0055	0.4895	0.0318	0.1011	0.0539	0.1044	0.0564	0.1575	0.0027	0.4803	0.0133	0.0835	0.0189	0.0964	0.0522	0.1394	0.1132
	eastern	ERR753349	0.4739	0.5261	0.052	0.5182	0.4298	0.0604	0.5126	0.4211	0.0058	0.0107	0.4726	0.2745	0.002	0.2402	0.0036	0.4379	0.2369	0.0001	0.2595	0.062	0.0109	0.4338	0.2331	0.0001	0.257	0.0649	0.0001	0.0103	0.4159	0.2214	0.0001	0.0864	0.0674	0.0001	0.1984	0.0098	0.4123	0.2033	0.0001	0.036	0.0635	0.0001	0.2217	0.0533
	eastern	ERR753351	0.5296	0.4704	0.0569	0.461	0.4821	0.0587	0.4515	0.4898	0.0001	0.0567	0.4345	0.4543	0.0001	0.0543	0.0444	0.3996	0.4435	0.0001	0.0444	0.068	0.0007	0.3937	0.4436	0.0001	0.0402	0.0653	0.0564	0.0013	0.3929	0.4369	0.0001	0.0155	0.0651	0.0579	0.0303	0.0006	0.3923	0.4306	0.0001	0.0039	0.0608	0.0585	0.0221	0.0311
	eastern	ERR753225	0.4847	0.5153	0.1443	0.5059	0.3499	0.1419	0.5032	0.2287	0.1262	0.0814	0.4491	0.0965	0.0939	0.2791	0.0486	0.3702	0.0802	0.09	0.2377	0.1732	0.0234	0.3588	0.0795	0.0913	0.2312	0.1857	0.0301	0.0188	0.3462	0.0642	0.0798	0.0897	0.1833	0.0373	0.1808	0.0118	0.3357	0.0406	0.0628	0.048	0.1667	0.0315	0.1571	0.1457
	TWB	SAMN08005719	0.0387	0.9613	0.0276	0.9563	0.0161	0.0253	0.9546	0.0025	0.0176	0.027	0.9397	0.0026	0.0145	0.0162	0.0332	0.9161	0.0001	0.0059	0.0279	0.0167	0.0091	0.9121	0.0001	0.0033	0.0283	0.0179	0.0293	0.0082	0.9097	0.0001	0.0038	0.0134	0.0171	0.0303	0.0174	0.0072	0.9083	0.0001	0.0037	0.009	0.0155	0.0275	0.0187	0.0102
	TWB	SAMN08005724	0.0092	0.9908	0.0001	0.9826	0.0173	0.0001	0.9704	0.0001	0.0294	0.0001	0.9536	0.0001	0.0335	0.0127	0.0001	0.9128	0.0001	0.03	0.0001	0.0569	0.0001	0.9072	0.0001	0.0307	0.0001	0.0617	0.0001	0.0001	0.9059	0.0001	0.0315	0.0001	0.0621	0.0001	0.0001	0.0001	0.9037	0.0001	0.0331	0.0002	0.0625	0.0001	0.0001	0.0001
	TWB	SAMN08005722	0.0211	0.9789	0.0001	0.9722	0.0277	0.0001	0.9632	0.0001	0.0366	0.0001	0.9454	0.0001	0.04	0.0144	0.0001	0.8999	0.0001	0.0354	0.0004	0.0642	0.0001	0.8929	0.0001	0.0353	0.0001	0.0714	0.0001	0.0001	0.8933	0.0001	0.0346	0.0007	0.0704	0.0002	0.0006	0.0001	0.8928	0.0001	0.0352	0.0004	0.0706	0.0001	0.0006	0.0001
	TWB	SAMN08005723	0.0155	0.9845	0.0051	0.9813	0.0136	0.0054	0.9773	0.0043	0.013	0.0032	0.9506	0.0069	0.0134	0.0259	0.0001	0.8815	0.0035	0.0089	0.0001	0.1058	0.0001	0.8735	0.0041	0.0068	0.0001	0.1153	0.0001	0.0001	0.8716	0.0029	0.0077	0.0008	0.1151	0.0001	0.0016	0.0001	0.8706	0.0028	0.0052	0.0005	0.1161	0.0001	0.0005	0.004
	TWB	SAMN08005715	0.0964	0.9036	0.0849	0.8981	0.017	0.0839	0.8947	0.0026	0.0188	0.0711	0.8659	0.0001	0.0093	0.0536	0.0552	0.8041	0.0001	0.0052	0.0268	0.1085	0.0133	0.7951	0.0001	0.0038	0.0252	0.1122	0.0503	0.0139	0.7924	0.0001	0.0041	0.0184	0.1134	0.0495	0.0082	0.0142	0.7905	0.0001	0.005	0.0145	0.1106	0.0483	0.0089	0.008
	TWB	SAMN08005716	0.1081	0.8919	0.0639	0.8876	0.0485	0.061	0.8807	0.0582	0.0001	0.0489	0.8534	0.0283	0.0001	0.0693	0.0376	0.8004	0.0182	0.0001	0.0535	0.0901	0.0076	0.7913	0.0181	0.0001	0.051	0.0965	0.0354	0.0068	0.7891	0.0249	0.0001	0.0307	0.0961	0.0355	0.0168	0.0072	0.7883	0.0287	0.0001	0.0232	0.0922	0.0334	0.0149	0.0121
	TWB	SAMN08005721	0.1518	0.8482	0.114	0.8417	0.0444	0.1085	0.8336	0.0578	0.0001	0.0851	0.8028	0.0107	0.0001	0.1013	0.0692	0.7422	0.0002	0.0001	0.0796	0.1088	0.0164	0.7326	0.0005	0.0001	0.074	0.1122	0.0641	0.016	0.7293	0.0056	0.0001	0.0408	0.1118	0.0631	0.0332	0.0145	0.7271	0.0131	0.0001	0.0289	0.1067	0.0606	0.0309	0.018
	TWB	SAMN08005718	0.1712	0.8288	0.0661	0.8224	0.1115	0.0653	0.8183	0.0917	0.0247	0.0452	0.7837	0.0501	0.0167	0.1043	0.0247	0.7096	0.0416	0.0169	0.0673	0.1397	0.0053	0.7	0.0437	0.0158	0.0635	0.1467	0.0251	0.0049	0.6981	0.0307	0.0117	0.0514	0.1472	0.0226	0.0335	0.0046	0.6967	0.0145	0.0054	0.0503	0.1443	0.0212	0.0225	0.0404
	TWB	SAMN08005720	0.2153	0.7847	0.144	0.7771	0.0789	0.1412	0.7707	0.088	0.0001	0.104	0.7172	0.0412	0.0001	0.1376	0.0525	0.5781	0.0521	0.0001	0.0295	0.2878	0.012	0.5596	0.0536	0.0001	0.0193	0.3052	0.0503	0.0126	0.5574	0.0472	0.0001	0.02	0.3055	0.0486	0.0087	0.0112	0.5555	0.0365	0.0001	0.0171	0.3008	0.0454	0.0042	0.0292
	TWB	SAMN08005717	0.4195	0.5805	0.1814	0.5711	0.2475	0.1802	0.5663	0.1861	0.0674	0.1275	0.4959	0.1117	0.0553	0.2096	0.0491	0.304	0.1322	0.0734	0.0253	0.416	0.0204	0.2758	0.1357	0.0757	0.0165	0.447	0.0288	0.0215	0.2711	0.1021	0.0613	0.0076	0.4453	0.029	0.0622	0.0191	0.2646	0.0622	0.0464	0.0025	0.4443	0.0282	0.0222	0.1106
	qingke	SAMN08005735	0.0001	0.9999	0.0001	0.9998	0.0001	0.0001	0.9997	0.0001	0.0001	0.0001	0.9996	0.0001	0.0001	0.0001	0.0001	0.9995	0.0001	0.0001	0.0001	0.0001	0.0001	0.9994	0.0001	0.0001	0.0001	0.0001	0.0001	0.0001	0.9993	0.0001	0.0001	0.0001	0.0001	0.0001	0.0001	0.0001	0.9992	0.0001	0.0001	0.0001	0.0001	0.0001	0.0001	0.0001
	qingke	SAMN08005753	0.0001	0.9999	0.0001	0.9998	0.0001	0.0001	0.9997	0.0001	0.0001	0.0001	0.9996	0.0001	0.0001	0.0001	0.0001	0.9995	0.0001	0.0001	0.0001	0.0001	0.0001	0.9994	0.0001	0.0001	0.0001	0.0001	0.0001	0.0001	0.9993	0.0001	0.0001	0.0001	0.0001	0.0001	0.0001	0.0001	0.9992	0.0001	0.0001	0.0001	0.0001	0.0001	0.0001	0.0001
	qingke	SAMN08005754	0.0001	0.9999	0.0001	0.9998	0.0001	0.0001	0.9997	0.0001	0.0001	0.0001	0.9996	0.0001	0.0001	0.0001	0.0001	0.9995	0.0001	0.0001	0.0001	0.0001	0.0001	0.9994	0.0001	0.0001	0.0001	0.0001	0.0001	0.0001	0.9993	0.0001	0.0001	0.0001	0.0001	0.0001	0.0001	0.0001	0.9992	0.0001	0.0001	0.0001	0.0001	0.0001	0.0001	0.0001
	qingke	SAMN08005788	0.0001	0.9999	0.0001	0.9998	0.0001	0.0001	0.9997	0.0001	0.0001	0.0001	0.9996	0.0001	0.0001	0.0001	0.0001	0.9995	0.0001	0.0001	0.0001	0.0001	0.0001	0.9994	0.0001	0.0001	0.0001	0.0001	0.0001	0.0001	0.9993	0.0001	0.0001	0.0001	0.0001	0.0001	0.0001	0.0001	0.9992	0.0001	0.0001	0.0001	0.0001	0.0001	0.0001	0.0001
	qingke	SAMN08005809	0.0001	0.9999	0.0001	0.9998	0.0001	0.0001	0.9997	0.0001	0.0001	0.0001	0.9996	0.0001	0.0001	0.0001	0.0001	0.9995	0.0001	0.0001	0.0001	0.0001	0.0001	0.9994	0.0001	0.0001	0.0001	0.0001	0.0001	0.0001	0.9993	0.0001	0.0001	0.0001	0.0001	0.0001	0.0001	0.0001	0.9992	0.0001	0.0001	0.0001	0.0001	0.0001	0.0001	0.0001
	qingke	SAMN08005812	0.0001	0.9999	0.0001	0.9998	0.0001	0.0001	0.9997	0.0001	0.0001	0.0001	0.9996	0.0001	0.0001	0.0001	0.0001	0.9995	0.0001	0.0001	0.0001	0.0001	0.0001	0.9994	0.0001	0.0001	0.0001	0.0001	0.0001	0.0001	0.9993	0.0001	0.0001	0.0001	0.0001	0.0001	0.0001	0.0001	0.9992	0.0001	0.0001	0.0001	0.0001	0.0001	0.0001	0.0001
	qingke	SAMN08005810	0.0001	0.9999	0.0001	0.9998	0.0001	0.0001	0.9997	0.0001	0.0001	0.0001	0.9996	0.0001	0.0001	0.0001	0.0001	0.9995	0.0001	0.0001	0.0001	0.0001	0.0001	0.9993	0.0002	0.0001	0.0001	0.0001	0.0001	0.0001	0.9989	0.0005	0.0001	0.0001	0.0001	0.0001	0.0001	0.0001	0.9985	0.0008	0.0001	0.0001	0.0001	0.0001	0.0001	0.0001
	qingke	SAMN08005802	0.0001	0.9999	0.0001	0.9998	0.0001	0.0001	0.9997	0.0001	0.0001	0.0001	0.9992	0.0001	0.0005	0.0001	0.0001	0.9975	0.0001	0.0021	0.0001	0.0001	0.0001	0.9973	0.0001	0.0022	0.0001	0.0001	0.0001	0.0001	0.9957	0.0001	0.0037	0.0001	0.0001	0.0001	0.0001	0.0001	0.9941	0.0001	0.005	0.0001	0.0001	0.0001	0.0003	0.0001
	qingke	SAMN08005772	0.0001	0.9999	0.0001	0.9998	0.0001	0.0001	0.9997	0.0001	0.0001	0.0001	0.9983	0.0014	0.0001	0.0001	0.0001	0.9929	0.0067	0.0001	0.0001	0.0001	0.0001	0.9935	0.0055	0.0006	0.0001	0.0001	0.0001	0.0001	0.9916	0.0067	0.0001	0.0001	0.0001	0.0001	0.0011	0.0001	0.9914	0.0056	0.0001	0.0001	0.0001	0.0001	0.0001	0.0024
	qingke	SAMN08005744	0.0001	0.9999	0.0001	0.9998	0.0001	0.0001	0.9997	0.0001	0.0001	0.0001	0.9976	0.0021	0.0001	0.0001	0.0001	0.9932	0.0064	0.0001	0.0001	0.0001	0.0001	0.992	0.0075	0.0001	0.0001	0.0001	0.0001	0.0001	0.9908	0.0065	0.0001	0.0001	0.0001	0.0001	0.0022	0.0001	0.9907	0.0045	0.0001	0.0001	0.0001	0.0001	0.0001	0.0042
	qingke	SAMN08005734	0.0001	0.9999	0.0001	0.9998	0.0001	0.0001	0.9997	0.0001	0.0001	0.0001	0.9981	0.0007	0.0011	0.0001	0.0001	0.9959	0.0012	0.0026	0.0001	0.0001	0.0001	0.9958	0.0017	0.0021	0.0001	0.0001	0.0001	0.0001	0.993	0.0014	0.002	0.0001	0.0001	0.0001	0.0032	0.0001	0.9898	0.0002	0.0018	0.0001	0.0001	0.0001	0.0002	0.0077
	qingke	SAMN08005729	0.0001	0.9999	0.0001	0.9998	0.0001	0.0001	0.9997	0.0001	0.0001	0.0001	0.9943	0.0054	0.0001	0.0001	0.0001	0.9913	0.0083	0.0001	0.0001	0.0001	0.0001	0.9904	0.0091	0.0001	0.0001	0.0001	0.0001	0.0001	0.9891	0.0087	0.0001	0.0001	0.0001	0.0001	0.0017	0.0001	0.9883	0.0072	0.0001	0.0001	0.0001	0.0001	0.0001	0.004
	qingke	SAMN08005752	0.0001	0.9999	0.0001	0.9998	0.0001	0.0001	0.9997	0.0001	0.0001	0.0001	0.9976	0.0001	0.0021	0.0001	0.0001	0.9923	0.0005	0.0069	0.0001	0.0001	0.0001	0.9919	0.0001	0.0076	0.0001	0.0001	0.0001	0.0001	0.99	0.0002	0.0057	0.0001	0.0001	0.0001	0.0036	0.0001	0.988	0.0001	0.0027	0.0001	0.0001	0.0001	0.0001	0.0087
	qingke	SAMN08005756	0.0001	0.9999	0.0001	0.9998	0.0001	0.0001	0.9997	0.0001	0.0001	0.0008	0.9976	0.0014	0.0002	0.0001	0.0011	0.9898	0.0027	0.0002	0.0061	0.0001	0.0001	0.9888	0.0017	0.0001	0.0075	0.0001	0.0018	0.0002	0.9876	0.0033	0.0002	0.0033	0.0001	0.001	0.0043	0.0001	0.9855	0.0036	0.0001	0.0025	0.0001	0.0021	0.0051	0.0009
	qingke	SAMN08005757	0.0001	0.9999	0.0001	0.9998	0.0001	0.0001	0.9996	0.0001	0.0002	0.0001	0.9977	0.0001	0.002	0.0001	0.0001	0.9904	0.0001	0.0092	0.0001	0.0001	0.0001	0.99	0.0001	0.0095	0.0001	0.0001	0.0001	0.0001	0.9885	0.0001	0.0109	0.0001	0.0001	0.0001	0.0001	0.0001	0.9873	0.0001	0.012	0.0001	0.0001	0.0001	0.0001	0.0001
	qingke	SAMN08005743	0.0001	0.9999	0.0001	0.9998	0.0001	0.0001	0.9997	0.0001	0.0001	0.0001	0.9926	0.0071	0.0001	0.0001	0.0001	0.9878	0.0118	0.0001	0.0001	0.0001	0.0001	0.9879	0.0116	0.0001	0.0001	0.0001	0.0001	0.0001	0.9859	0.0135	0.0001	0.0001	0.0001	0.0001	0.0001	0.0001	0.985	0.0139	0.0001	0.0001	0.0001	0.0001	0.0001	0.0005
	qingke	SAMN08005745	0.0001	0.9999	0.0001	0.9998	0.0001	0.0001	0.9997	0.0001	0.0001	0.0001	0.9975	0.0011	0.0001	0.0012	0.0001	0.9898	0.0022	0.0001	0.005	0.0029	0.0001	0.9885	0.0026	0.0001	0.0043	0.0043	0.0001	0.0001	0.9868	0.002	0.0001	0.0062	0.0035	0.0001	0.0012	0.0001	0.9847	0.0009	0.0001	0.0065	0.0042	0.0001	0.0001	0.0034
	qingke	SAMN08005764	0.0001	0.9999	0.0001	0.9996	0.0003	0.0001	0.9978	0.0001	0.002	0.0001	0.9901	0.0064	0.0033	0.0001	0.0001	0.9846	0.0081	0.004	0.0031	0.0001	0.0001	0.9845	0.009	0.0034	0.0028	0.0001	0.0001	0.0001	0.9834	0.0074	0.0032	0.0024	0.0001	0.0001	0.0033	0.0001	0.9828	0.0055	0.0022	0.0018	0.0001	0.0001	0.0015	0.0059
	qingke	SAMN08005767	0.0001	0.9999	0.0001	0.9997	0.0002	0.0001	0.9961	0.0001	0.0037	0.0001	0.9901	0.0033	0.0064	0.0001	0.0001	0.9858	0.0053	0.008	0.0008	0.0001	0.0001	0.9867	0.0058	0.0065	0.0007	0.0001	0.0001	0.0001	0.9832	0.0022	0.0068	0.0006	0.0001	0.0001	0.007	0.0001	0.9834	0.0012	0.0046	0.0001	0.0001	0.0001	0.0017	0.0087
	qingke	SAMN08005742	0.0001	0.9999	0.0001	0.9998	0.0001	0.0001	0.9992	0.0006	0.0001	0.0001	0.9886	0.0111	0.0001	0.0001	0.0001	0.983	0.0166	0.0001	0.0001	0.0001	0.0001	0.9804	0.0191	0.0001	0.0001	0.0001	0.0001	0.0001	0.9806	0.0179	0.0001	0.0001	0.0001	0.0001	0.001	0.0001	0.9803	0.0177	0.0001	0.0001	0.0001	0.0001	0.0001	0.0014
	qingke	SAMN08005739	0.0001	0.9999	0.0001	0.9998	0.0001	0.0001	0.999	0.0008	0.0001	0.0001	0.9865	0.0132	0.0001	0.0001	0.0001	0.982	0.0176	0.0001	0.0001	0.0001	0.0001	0.9815	0.018	0.0001	0.0001	0.0001	0.0001	0.0001	0.9805	0.0183	0.0001	0.0001	0.0001	0.0001	0.0007	0.0001	0.9798	0.0178	0.0001	0.0001	0.0001	0.0001	0.0001	0.0018
	qingke	SAMN08005755	0.0001	0.9999	0.0001	0.9998	0.0001	0.0001	0.9997	0.0001	0.0001	0.0001	0.9953	0.0044	0.0001	0.0001	0.0001	0.9875	0.0023	0.0001	0.0098	0.0001	0.0001	0.9857	0.0029	0.0001	0.011	0.0001	0.0001	0.0001	0.9823	0.0008	0.0001	0.0028	0.0001	0.0001	0.0137	0.0001	0.9799	0.0007	0.0001	0.001	0.0001	0.0001	0.0134	0.0046
	qingke	SAMN08005763	0.0001	0.9999	0.0001	0.9979	0.002	0.0001	0.9943	0.0001	0.0055	0.0001	0.9855	0.0084	0.0059	0.0001	0.0001	0.9822	0.0066	0.0053	0.0057	0.0001	0.0001	0.9817	0.0077	0.0038	0.0065	0.0001	0.0001	0.0001	0.9798	0.0048	0.0038	0.0023	0.0001	0.0001	0.009	0.0001	0.9788	0.0043	0.003	0.0008	0.0001	0.0001	0.0052	0.0076
	qingke	SAMN08005760	0.0001	0.9999	0.0001	0.9998	0.0001	0.0001	0.9997	0.0001	0.0001	0.0002	0.9963	0.0001	0.0001	0.0033	0.0006	0.9844	0.0001	0.0001	0.0001	0.0147	0.0013	0.9823	0.0001	0.0001	0.0001	0.0161	0.0001	0.0014	0.9809	0.0001	0.0001	0.0001	0.0161	0.0001	0.0011	0.0011	0.9798	0.0001	0.0001	0.0001	0.0159	0.0001	0.0001	0.0027
	qingke	SAMN08005773	0.0001	0.9999	0.0001	0.9998	0.0001	0.0001	0.9984	0.0001	0.0014	0.0024	0.9922	0.0006	0.0047	0.0001	0.0074	0.9839	0.0014	0.007	0.0002	0.0001	0.0025	0.982	0.0009	0.0062	0.0001	0.0001	0.0081	0.0021	0.9803	0.0011	0.0045	0.0001	0.0001	0.0075	0.0042	0.0024	0.9777	0.0004	0.0027	0.0001	0.0001	0.0065	0.0006	0.0095
	qingke	SAMN08005765	0.0001	0.9999	0.0001	0.9993	0.0006	0.0001	0.997	0.0003	0.0026	0.0001	0.9894	0.0085	0.0019	0.0001	0.0001	0.9807	0.0116	0.0044	0.0031	0.0001	0.001	0.981	0.0109	0.0037	0.0033	0.0001	0.0001	0.0006	0.9776	0.012	0.0045	0.003	0.0001	0.0001	0.0022	0.0008	0.9749	0.0159	0.005	0.0014	0.0001	0.0001	0.0018	0.0001
	qingke	SAMN08005804	0.0001	0.9999	0.0001	0.9996	0.0003	0.0001	0.9935	0.0063	0.0001	0.0001	0.9837	0.016	0.0001	0.0001	0.0001	0.9778	0.0218	0.0001	0.0001	0.0001	0.0001	0.9765	0.023	0.0001	0.0001	0.0001	0.0001	0.0001	0.976	0.0231	0.0001	0.0001	0.0001	0.0001	0.0003	0.0001	0.9747	0.0234	0.0001	0.0001	0.0001	0.0001	0.0001	0.0012
	qingke	SAMN08005780	0.0001	0.9999	0.0001	0.9983	0.0016	0.0001	0.9941	0.0001	0.0057	0.0001	0.9863	0.0087	0.0049	0.0001	0.0001	0.981	0.0114	0.0073	0.0001	0.0001	0.0001	0.9796	0.0125	0.0075	0.0001	0.0001	0.0001	0.0001	0.9786	0.013	0.0074	0.0001	0.0001	0.0001	0.0006	0.0001	0.975	0.0142	0.0058	0.0001	0.0001	0.0001	0.0001	0.0045
	qingke	SAMN08005738	0.0001	0.9999	0.0001	0.9968	0.0031	0.0001	0.9946	0.003	0.0024	0.0001	0.9829	0.0167	0.0002	0.0001	0.0001	0.9791	0.0204	0.0002	0.0001	0.0001	0.0001	0.9773	0.0216	0.0006	0.0001	0.0001	0.0001	0.0001	0.9767	0.0152	0.0001	0.0001	0.0001	0.0001	0.0075	0.0001	0.975	0.0068	0.0002	0.0001	0.0001	0.0001	0.0001	0.0175
	qingke	SAMN08005768	0.0001	0.9999	0.0001	0.998	0.0019	0.0001	0.9953	0.0045	0.0001	0.0013	0.9826	0.0159	0.0001	0.0001	0.006	0.974	0.0198	0.0001	0.0001	0.0001	0.0057	0.9748	0.0184	0.0001	0.0001	0.0001	0.0008	0.0062	0.9728	0.0196	0.0001	0.0001	0.0001	0.0009	0.0003	0.0058	0.974	0.019	0.0001	0.0001	0.0001	0.0004	0.0001	0.0004
	qingke	SAMN08005775	0.0001	0.9999	0.0001	0.9968	0.0031	0.0001	0.9918	0.0005	0.0075	0.0005	0.9826	0.0082	0.0086	0.0001	0.0008	0.9748	0.0135	0.0099	0.0001	0.0009	0.0012	0.972	0.0148	0.0098	0.0001	0.002	0.0001	0.0017	0.9719	0.0108	0.0086	0.0001	0.0007	0.0001	0.0062	0.0015	0.9688	0.0067	0.0062	0.0001	0.0013	0.0001	0.0005	0.0147
	qingke	SAMN08005741	0.0001	0.9999	0.0001	0.99	0.0099	0.0001	0.9854	0.0144	0.0001	0.0001	0.9745	0.0252	0.0001	0.0001	0.0001	0.9701	0.0295	0.0001	0.0001	0.0001	0.0001	0.9683	0.0312	0.0001	0.0001	0.0001	0.0001	0.0001	0.9673	0.0321	0.0001	0.0001	0.0001	0.0001	0.0001	0.0001	0.966	0.0322	0.0001	0.0001	0.0001	0.0001	0.0001	0.0012
	qingke	SAMN08005746	0.0001	0.9999	0.0001	0.9921	0.0078	0.0001	0.9888	0.01	0.0011	0.0001	0.9773	0.0214	0.0011	0.0001	0.0004	0.9711	0.0257	0.0027	0.0001	0.0001	0.0001	0.969	0.0291	0.0015	0.0001	0.0001	0.0001	0.0006	0.969	0.0223	0.0021	0.0001	0.0001	0.0001	0.0057	0.0001	0.9675	0.0161	0.0012	0.0002	0.0001	0.0001	0.0003	0.0144
	qingke	SAMN08005782	0.0006	0.9994	0.0001	0.9844	0.0155	0.0001	0.9819	0.0131	0.0048	0.0001	0.9726	0.0235	0.0037	0.0001	0.0001	0.9691	0.0231	0.0037	0.0038	0.0001	0.0001	0.9684	0.0252	0.0029	0.0032	0.0001	0.0001	0.0001	0.967	0.0222	0.0028	0.004	0.0001	0.0001	0.0038	0.0001	0.9666	0.0222	0.003	0.0036	0.0001	0.0001	0.001	0.0033
	qingke	SAMN08005774	0.0001	0.9999	0.0001	0.9984	0.0015	0.0001	0.9924	0.0001	0.0074	0.0033	0.9836	0.0028	0.01	0.0003	0.0121	0.973	0.0054	0.0077	0.0001	0.0016	0.0126	0.9707	0.0048	0.0096	0.0001	0.0012	0.0009	0.0126	0.9688	0.0042	0.0076	0.0001	0.0018	0.0007	0.0042	0.012	0.9658	0.0025	0.0058	0.0001	0.0005	0.0007	0.0003	0.0124
	qingke	SAMN08005737	0.0002	0.9998	0.0001	0.9876	0.0123	0.0001	0.9845	0.0116	0.0039	0.0001	0.9752	0.0232	0.0014	0.0001	0.0001	0.9683	0.0292	0.0022	0.0002	0.0001	0.0001	0.9664	0.0297	0.0034	0.0001	0.0001	0.0001	0.0001	0.9653	0.0285	0.0039	0.0001	0.0001	0.0001	0.0019	0.0001	0.9647	0.0277	0.0032	0.0001	0.0001	0.0001	0.0003	0.0038
	qingke	SAMN08005817	0.0001	0.9999	0.0001	0.9888	0.0111	0.0001	0.9852	0.0058	0.0089	0.0001	0.9766	0.0178	0.0054	0.0001	0.0001	0.9704	0.0203	0.0079	0.0013	0.0001	0.0001	0.9704	0.0209	0.0071	0.0012	0.0001	0.0001	0.0001	0.9678	0.0135	0.0044	0.0063	0.0001	0.0001	0.0077	0.0001	0.9649	0.0076	0.003	0.007	0.0001	0.0001	0.0001	0.0171
	qingke	SAMN08005759	0.0001	0.9999	0.0001	0.9998	0.0001	0.0001	0.9997	0.0001	0.0001	0.0001	0.989	0.0069	0.0001	0.0039	0.0001	0.9667	0.0123	0.0001	0.0001	0.0207	0.0001	0.9635	0.0123	0.0001	0.0001	0.0238	0.0001	0.0001	0.9617	0.0092	0.0001	0.0001	0.0229	0.0001	0.0059	0.0001	0.9591	0.0034	0.0001	0.0001	0.0237	0.0001	0.0001	0.0133
	qingke	SAMN08005776	0.0001	0.9999	0.0001	0.9998	0.0001	0.0001	0.9997	0.0001	0.0001	0.0009	0.9925	0.0001	0.001	0.0055	0.0019	0.969	0.0005	0.002	0.0001	0.0265	0.0001	0.9629	0.0003	0.0019	0.0001	0.0306	0.0041	0.0001	0.9624	0.0001	0.0005	0.0019	0.0294	0.0028	0.0028	0.0001	0.958	0.0001	0.0001	0.0019	0.0304	0.0023	0.0003	0.0068
	qingke	SAMN08005769	0.0001	0.9999	0.0001	0.9998	0.0001	0.0001	0.9995	0.0001	0.0003	0.0032	0.9888	0.0005	0.002	0.0056	0.0074	0.9629	0.0001	0.0005	0.0127	0.0164	0.0044	0.9589	0.0001	0.0001	0.014	0.0186	0.0038	0.0044	0.9582	0.0001	0.0001	0.0103	0.0191	0.0029	0.0049	0.0045	0.9574	0.0001	0.0001	0.0072	0.0175	0.0033	0.0049	0.005
	qingke	SAMN08005740	0.0091	0.9909	0.0001	0.9762	0.0237	0.0001	0.9741	0.02	0.0059	0.0001	0.9631	0.0354	0.0013	0.0001	0.0001	0.9583	0.0408	0.0006	0.0001	0.0001	0.0001	0.9573	0.0408	0.0015	0.0001	0.0001	0.0001	0.0001	0.957	0.0369	0.0009	0.0001	0.0001	0.0001	0.0047	0.0001	0.9554	0.0304	0.001	0.0001	0.0001	0.0001	0.0001	0.0127
	qingke	SAMN08005747	0.0001	0.9999	0.0001	0.9998	0.0001	0.0001	0.9997	0.0001	0.0001	0.0001	0.9913	0.0001	0.0004	0.008	0.0001	0.9618	0.0001	0.0004	0.0001	0.0375	0.0001	0.9563	0.0001	0.0009	0.0001	0.0424	0.0001	0.0001	0.9562	0.0001	0.0014	0.0001	0.0419	0.0001	0.0001	0.0001	0.9531	0.0001	0.0022	0.0001	0.0437	0.0001	0.0005	0.0001
	qingke	SAMN08005766	0.0013	0.9987	0.0001	0.9897	0.0102	0.0001	0.9852	0.0005	0.0141	0.0001	0.9729	0.0088	0.015	0.0032	0.0004	0.9573	0.0113	0.0172	0.0001	0.0137	0.0008	0.9545	0.0119	0.0172	0.0002	0.0153	0.0001	0.0004	0.9534	0.0098	0.0147	0.0069	0.0141	0.0001	0.0007	0.0003	0.9539	0.0097	0.0162	0.0069	0.0117	0.0001	0.0006	0.0004
	qingke	SAMN08005736	0.0001	0.9999	0.0134	0.9865	0.0001	0.0085	0.9827	0.0001	0.0086	0.0165	0.9728	0.0001	0.0105	0.0001	0.0313	0.9604	0.0001	0.0072	0.0001	0.0009	0.0069	0.9571	0.0001	0.0047	0.0001	0.0001	0.031	0.0048	0.9544	0.0001	0.0041	0.0001	0.0001	0.03	0.0063	0.0047	0.9521	0.0001	0.0064	0.0001	0.0001	0.0298	0.0066	0.0001
	qingke	SAMN08005816	0.0101	0.9899	0.0001	0.9758	0.0241	0.0001	0.9724	0.0133	0.0142	0.0001	0.9613	0.03	0.0085	0.0001	0.0001	0.9563	0.0322	0.0112	0.0001	0.0001	0.0001	0.9541	0.0316	0.0139	0.0001	0.0001	0.0001	0.0001	0.9527	0.0261	0.0094	0.0002	0.0001	0.0001	0.0114	0.0001	0.9517	0.0161	0.0064	0.0001	0.0001	0.0001	0.0001	0.0253
	qingke	SAMN08005750	0.0001	0.9999	0.0001	0.9998	0.0001	0.0001	0.9997	0.0001	0.0001	0.0011	0.9899	0.0001	0.0004	0.0085	0.0055	0.959	0.0001	0.0001	0.0001	0.0351	0.0066	0.9531	0.0001	0.0001	0.0001	0.0396	0.0003	0.0063	0.9528	0.0001	0.0001	0.0001	0.0402	0.0003	0.0001	0.0066	0.9506	0.0001	0.0004	0.0001	0.0406	0.0007	0.0009	0.0001
	qingke	SAMN08005733	0.0001	0.9999	0.0001	0.9998	0.0001	0.0001	0.9996	0.0002	0.0001	0.0001	0.9867	0.0052	0.0001	0.0078	0.0001	0.9592	0.007	0.0001	0.0013	0.0321	0.0006	0.9536	0.0081	0.0001	0.0005	0.0371	0.0001	0.0003	0.9529	0.002	0.0001	0.0055	0.0354	0.0001	0.0038	0.0001	0.9497	0.0012	0.0001	0.0055	0.0371	0.0001	0.0001	0.0062
	qingke	SAMN08005801	0.0149	0.9851	0.0001	0.9712	0.0287	0.0001	0.9686	0.0173	0.014	0.0001	0.96	0.0275	0.0123	0.0001	0.0001	0.9524	0.0258	0.0106	0.011	0.0001	0.0001	0.9493	0.0269	0.0113	0.0122	0.0001	0.0001	0.0001	0.9491	0.022	0.0082	0.0141	0.0001	0.0001	0.0063	0.0001	0.948	0.0154	0.0062	0.016	0.0001	0.0001	0.0004	0.0136
	qingke	SAMN08005731	0.0001	0.9999	0.0001	0.9998	0.0001	0.0001	0.9997	0.0001	0.0001	0.0001	0.9906	0.0002	0.0001	0.009	0.0001	0.9562	0.0004	0.0003	0.0001	0.0429	0.0001	0.9518	0.0003	0.0005	0.0001	0.0471	0.0001	0.0001	0.9493	0.0022	0.0004	0.0001	0.0478	0.0001	0.0001	0.0001	0.9489	0.0043	0.0004	0.0001	0.0459	0.0001	0.0001	0.0001
	qingke	SAMN08005807	0.0001	0.9999	0.0001	0.9998	0.0001	0.0001	0.9997	0.0001	0.0001	0.0001	0.989	0.0001	0.0004	0.0104	0.0001	0.9536	0.0001	0.0004	0.0001	0.0456	0.0001	0.9482	0.0002	0.0008	0.0001	0.0506	0.0001	0.0001	0.9478	0.0006	0.0011	0.0001	0.0501	0.0001	0.0001	0.0001	0.9479	0.002	0.0007	0.0001	0.0489	0.0001	0.0001	0.0001
	qingke	SAMN08005730	0.0097	0.9903	0.011	0.9871	0.0019	0.006	0.9793	0.0001	0.0146	0.0126	0.9675	0.0001	0.0161	0.0036	0.0212	0.9479	0.0001	0.0086	0.011	0.0112	0.0012	0.9453	0.0001	0.0065	0.0107	0.0096	0.0266	0.0005	0.9432	0.0001	0.0057	0.0046	0.0105	0.0255	0.0099	0.0015	0.942	0.0001	0.0063	0.0017	0.0102	0.0237	0.0144	0.0001
	qingke	SAMN08005732	0.0043	0.9957	0.0001	0.9889	0.011	0.0001	0.9844	0.0002	0.0153	0.0003	0.9716	0.0063	0.016	0.0059	0.0021	0.9463	0.007	0.0161	0.0016	0.0269	0.0018	0.9427	0.0065	0.0178	0.0005	0.03	0.0006	0.0024	0.9409	0.0057	0.0159	0.0011	0.0294	0.0005	0.0041	0.0022	0.9398	0.0054	0.0137	0.0009	0.0292	0.0001	0.0009	0.0078
	qingke	SAMN08005761	0.0001	0.9999	0.0001	0.9967	0.0032	0.0001	0.9934	0.0006	0.0059	0.0001	0.9799	0.0072	0.0047	0.008	0.0001	0.9494	0.0052	0.0035	0.0091	0.0327	0.0001	0.944	0.0056	0.0023	0.0103	0.0376	0.0001	0.0001	0.9419	0.0031	0.0022	0.0031	0.0366	0.0001	0.013	0.0001	0.9391	0.0011	0.0006	0.0012	0.0364	0.0001	0.0088	0.0127
	qingke	SAMN08005758	0.0001	0.9999	0.0001	0.9998	0.0001	0.0001	0.999	0.0001	0.0008	0.0001	0.9849	0.0002	0.0033	0.0115	0.0001	0.944	0.0003	0.0015	0.0029	0.0512	0.0001	0.9374	0.0002	0.0012	0.0028	0.0582	0.0001	0.0001	0.9372	0.0006	0.002	0.0029	0.0568	0.0001	0.0002	0.0001	0.9328	0.0032	0.0025	0.0009	0.0583	0.0001	0.002	0.0001
	qingke	SAMN08005748	0.0001	0.9999	0.0001	0.9992	0.0007	0.0001	0.987	0.0001	0.0128	0.0002	0.9743	0.0001	0.0167	0.0087	0.0002	0.9427	0.0001	0.017	0.0001	0.0399	0.001	0.9368	0.0001	0.0186	0.0001	0.0433	0.0002	0.0006	0.9358	0.0001	0.016	0.0001	0.0429	0.0001	0.0043	0.0007	0.9338	0.0001	0.0161	0.0001	0.0414	0.0001	0.0077	0.0001
	qingke	SAMN08005771	0.0086	0.9914	0.0001	0.986	0.0139	0.0001	0.9823	0.0043	0.0134	0.001	0.9633	0.0157	0.0117	0.0084	0.0029	0.9303	0.0168	0.0091	0.0001	0.0408	0.0013	0.9274	0.0168	0.0081	0.0001	0.0438	0.0026	0.0014	0.9253	0.0115	0.0058	0.0054	0.0443	0.0015	0.0048	0.0013	0.9235	0.0043	0.0046	0.0074	0.0439	0.0008	0.0001	0.014
	qingke	ERR753246	0.0361	0.9639	0.0001	0.9518	0.0481	0.0001	0.9489	0.0213	0.0296	0.0001	0.9387	0.0308	0.0287	0.0016	0.0001	0.926	0.0323	0.029	0.0064	0.0061	0.0001	0.9235	0.0333	0.0292	0.0071	0.0068	0.0001	0.0001	0.923	0.0265	0.0268	0.0031	0.0063	0.0001	0.0141	0.0001	0.922	0.0196	0.0242	0.002	0.0068	0.0001	0.0054	0.0198
	qingke	SAMN08005770	0.0004	0.9996	0.0002	0.9968	0.003	0.0001	0.9828	0.0001	0.017	0.0001	0.9637	0.0001	0.0226	0.0135	0.0001	0.917	0.0001	0.0187	0.0001	0.0641	0.0001	0.9104	0.0001	0.0185	0.0001	0.0706	0.0001	0.0001	0.9095	0.0001	0.0194	0.0001	0.0706	0.0001	0.0001	0.0001	0.908	0.0001	0.0202	0.0001	0.0709	0.0001	0.0004	0.0001
	qingke	SAMN08005790	0.026	0.974	0.032	0.9679	0.0001	0.0269	0.9625	0.0001	0.0105	0.0262	0.9443	0.0001	0.0067	0.0228	0.0286	0.9171	0.0001	0.0005	0.0275	0.0263	0.0089	0.9119	0.0001	0.0001	0.0275	0.0294	0.0221	0.009	0.9091	0.0001	0.0002	0.01	0.028	0.0231	0.0204	0.0089	0.9074	0.0001	0.0007	0.0037	0.0276	0.0224	0.0261	0.0031
	qingke	SAMN08005751	0.029	0.971	0.0001	0.9661	0.0338	0.0001	0.9616	0.0007	0.0377	0.0001	0.9414	0.0003	0.0317	0.0265	0.0001	0.9088	0.0001	0.0221	0.0306	0.0384	0.0001	0.9054	0.0001	0.0233	0.03	0.0411	0.0001	0.0001	0.9018	0.0001	0.0225	0.0138	0.042	0.0001	0.0196	0.0001	0.9014	0.0001	0.022	0.0106	0.0391	0.0001	0.0228	0.0037
	qingke	SAMN08005726	0.0243	0.9757	0.0194	0.9725	0.0081	0.0205	0.968	0.0067	0.0048	0.0209	0.9462	0.0094	0.0031	0.0205	0.0144	0.8971	0.0042	0.0018	0.0069	0.0756	0.0004	0.8864	0.0065	0.0008	0.0046	0.0823	0.0191	0.0002	0.8877	0.0028	0.0003	0.0063	0.0807	0.0183	0.0038	0.0005	0.886	0.0013	0.0002	0.0042	0.0801	0.0181	0.0021	0.0075
	qingke	SAMN08005815	0.0504	0.9496	0.0553	0.9444	0.0003	0.0475	0.9378	0.0001	0.0146	0.0514	0.924	0.0001	0.0176	0.0069	0.0552	0.8933	0.0001	0.0135	0.0012	0.0368	0.0122	0.8888	0.0001	0.0103	0.0003	0.0349	0.0534	0.0102	0.8864	0.0001	0.0072	0.0001	0.0326	0.0526	0.0107	0.0093	0.8849	0.0001	0.006	0.0001	0.0324	0.051	0.0158	0.0004
	qingke	SAMN08005786	0.0207	0.9793	0.0001	0.9713	0.0286	0.0001	0.9675	0.0323	0.0001	0.0001	0.9481	0.0328	0.0001	0.0189	0.0001	0.8954	0.0292	0.0001	0.0017	0.0734	0.0001	0.8892	0.0287	0.0001	0.0011	0.0806	0.0001	0.0001	0.886	0.0171	0.0001	0.0076	0.0796	0.0001	0.0094	0.0001	0.8843	0.0068	0.0001	0.0091	0.0793	0.0001	0.0001	0.02
	qingke	SAMN08005727	0.0387	0.9613	0.0238	0.9574	0.0188	0.0197	0.9537	0.0007	0.0259	0.0207	0.934	0.003	0.0265	0.0158	0.0196	0.8918	0.0013	0.0191	0.0093	0.0589	0.0011	0.8854	0.0014	0.0169	0.0086	0.0627	0.0241	0.0008	0.8835	0.0005	0.018	0.0058	0.063	0.0234	0.005	0.001	0.8825	0.0002	0.0167	0.0024	0.0607	0.0229	0.0056	0.008
	qingke	SAMN08005822	0.0001	0.9999	0.0001	0.9987	0.0012	0.0001	0.9882	0.0001	0.0116	0.0001	0.964	0.0001	0.0133	0.0225	0.0001	0.8916	0.0001	0.0035	0.0001	0.1045	0.0001	0.8808	0.0001	0.0026	0.0001	0.1162	0.0001	0.0001	0.8807	0.0001	0.0033	0.0001	0.1155	0.0001	0.0001	0.0001	0.8787	0.0001	0.0044	0.0001	0.1163	0.0001	0.0001	0.0001
	qingke	SAMN08005820	0.0001	0.9999	0.0004	0.9995	0.0001	0.001	0.9988	0.0001	0.0001	0.0036	0.973	0.0001	0.0001	0.0232	0.0006	0.8907	0.0001	0.0001	0.0001	0.1083	0.0001	0.8783	0.0001	0.0001	0.0001	0.1212	0.0001	0.0001	0.879	0.0001	0.0001	0.0001	0.1204	0.0001	0.0001	0.0001	0.8781	0.0001	0.0001	0.0001	0.1212	0.0001	0.0001	0.0001
	qingke	SAMN08005803	0.0001	0.9999	0.0014	0.9985	0.0001	0.0023	0.9975	0.0001	0.0001	0.006	0.9703	0.0001	0.0001	0.0235	0.0007	0.8883	0.0001	0.0001	0.0001	0.1106	0.0001	0.8772	0.0001	0.0001	0.0001	0.1223	0.0001	0.0001	0.8762	0.0001	0.0001	0.0001	0.1232	0.0001	0.0001	0.0001	0.8757	0.0001	0.0001	0.0001	0.1236	0.0001	0.0001	0.0001
	qingke	SAMN08005813	0.0001	0.9999	0.0001	0.9998	0.0001	0.0001	0.9997	0.0001	0.0001	0.0001	0.9717	0.0055	0.0001	0.0226	0.0001	0.8904	0.0006	0.0001	0.0001	0.1087	0.0001	0.8784	0.0001	0.0001	0.0001	0.1211	0.0001	0.0001	0.878	0.0001	0.0001	0.0001	0.1214	0.0001	0.0001	0.0001	0.8766	0.0001	0.0001	0.0001	0.1227	0.0001	0.0001	0.0001
	qingke	SAMN08005806	0.0001	0.9999	0.0015	0.9984	0.0001	0.0021	0.9977	0.0001	0.0001	0.0055	0.9708	0.0001	0.0001	0.0235	0.0004	0.8886	0.0001	0.0001	0.0001	0.1107	0.0001	0.8763	0.0001	0.0001	0.0001	0.1232	0.0001	0.0001	0.8755	0.0001	0.0001	0.0001	0.1239	0.0001	0.0001	0.0001	0.8745	0.0001	0.0001	0.0001	0.1248	0.0001	0.0001	0.0001
	qingke	SAMN08005725	0.0193	0.9807	0.0406	0.9593	0.0001	0.0416	0.9582	0.0001	0.0001	0.0349	0.932	0.0001	0.0001	0.0329	0.0289	0.8873	0.0001	0.0001	0.0196	0.0639	0.0003	0.8797	0.0001	0.0001	0.0165	0.0675	0.0358	0.0002	0.8785	0.0001	0.0001	0.0079	0.0672	0.0366	0.0093	0.0001	0.875	0.0001	0.0001	0.0033	0.0652	0.0354	0.0092	0.0117
	qingke	SAMN08005821	0.0001	0.9999	0.0013	0.9986	0.0001	0.0032	0.9966	0.0001	0.0001	0.0057	0.9698	0.0001	0.0001	0.0243	0.0007	0.8847	0.0001	0.0001	0.0001	0.1143	0.0001	0.8727	0.0001	0.0001	0.0001	0.1268	0.0001	0.0001	0.8723	0.0001	0.0001	0.0001	0.1271	0.0001	0.0001	0.0001	0.8718	0.0001	0.0001	0.0001	0.1275	0.0001	0.0001	0.0001
	qingke	SAMN08005781	0.0634	0.9366	0.0075	0.9339	0.0586	0.0039	0.931	0.023	0.0421	0.003	0.9073	0.0088	0.0358	0.0451	0.0031	0.873	0.0009	0.0294	0.0471	0.0464	0.0007	0.8676	0.0007	0.0284	0.0485	0.0505	0.0037	0.0006	0.8646	0.0021	0.029	0.0212	0.0498	0.0042	0.0285	0.0008	0.8621	0.0058	0.0268	0.0122	0.0481	0.0026	0.033	0.0085
	qingke	SAMN08005779	0.0547	0.9453	0.0159	0.9411	0.043	0.0149	0.9377	0.0253	0.0222	0.0097	0.9162	0.0151	0.0173	0.0418	0.0093	0.8746	0.0083	0.0128	0.0353	0.0597	0.0001	0.8673	0.0092	0.0108	0.033	0.064	0.0156	0.0001	0.8637	0.0112	0.0103	0.0105	0.0641	0.0154	0.0247	0.0001	0.8598	0.0124	0.011	0.0033	0.0618	0.0135	0.0267	0.0114
	qingke	SAMN08005783	0.0575	0.9425	0.0334	0.9383	0.0283	0.0281	0.9308	0.0001	0.0409	0.0284	0.9093	0.0001	0.0371	0.0251	0.0239	0.8697	0.0001	0.0314	0.0134	0.0615	0.0007	0.8635	0.0001	0.0287	0.0143	0.0639	0.0289	0.0007	0.8613	0.0001	0.0286	0.0042	0.0629	0.0287	0.0134	0.0011	0.8574	0.0001	0.0295	0.001	0.0602	0.0278	0.0155	0.0075
	qingke	SAMN08005784	0.0478	0.9522	0.0001	0.9437	0.0562	0.0001	0.9386	0.0339	0.0274	0.0001	0.9139	0.0202	0.0206	0.0453	0.0001	0.8556	0.0172	0.0187	0.019	0.0894	0.0001	0.8462	0.0167	0.0174	0.0198	0.0997	0.0001	0.0001	0.8451	0.0114	0.0166	0.0174	0.0989	0.0001	0.0104	0.0001	0.8431	0.0052	0.0144	0.0152	0.0991	0.0001	0.0038	0.019
	qingke	SAMN08005785	0.0627	0.9373	0.0465	0.9333	0.0202	0.0386	0.9271	0.0001	0.0341	0.0328	0.9039	0.0001	0.0256	0.0377	0.0278	0.8543	0.0001	0.02	0.0227	0.0752	0.0034	0.845	0.0001	0.0186	0.0229	0.0804	0.0296	0.002	0.8438	0.0001	0.0176	0.0064	0.0788	0.0304	0.0208	0.0015	0.8423	0.0001	0.019	0.002	0.0765	0.0289	0.0242	0.0055
	qingke	SAMN08005762	0.0588	0.9412	0.0667	0.9332	0.0001	0.0641	0.9293	0.0001	0.0065	0.0591	0.9065	0.0001	0.0051	0.0292	0.0504	0.8525	0.0001	0.0027	0.0062	0.0881	0.0049	0.8455	0.0001	0.001	0.004	0.09	0.0546	0.0054	0.841	0.0001	0.0017	0.0005	0.089	0.052	0.0102	0.004	0.8416	0.0001	0.0006	0.0006	0.0859	0.0518	0.0104	0.0049
	qingke	SAMN08005798	0.0025	0.9975	0.0227	0.9772	0.0001	0.0244	0.9754	0.0001	0.0001	0.0231	0.9408	0.0001	0.0001	0.0359	0.0004	0.8323	0.0001	0.0001	0.0001	0.1669	0.0001	0.8176	0.0001	0.0001	0.0001	0.1819	0.0001	0.0001	0.8168	0.0001	0.0001	0.0001	0.1826	0.0001	0.0001	0.0001	0.8164	0.0001	0.0001	0.0001	0.1829	0.0001	0.0001	0.0001
	qingke	SAMN08005749	0.0476	0.9524	0.0604	0.9395	0.0001	0.0609	0.9351	0.0038	0.0001	0.0414	0.8981	0.0001	0.0001	0.0603	0.0247	0.8263	0.0001	0.0001	0.0239	0.1249	0.0034	0.816	0.0001	0.0001	0.0219	0.1344	0.0241	0.004	0.8149	0.0001	0.0001	0.0128	0.136	0.0242	0.0079	0.0035	0.813	0.0001	0.0001	0.0078	0.1355	0.0255	0.0115	0.0029
	qingke	SAMN08005818	0.0277	0.9723	0.0324	0.967	0.0006	0.0295	0.9613	0.0001	0.0092	0.0251	0.9273	0.0001	0.0101	0.0373	0.0007	0.8259	0.0001	0.0025	0.0001	0.1707	0.0001	0.8114	0.0001	0.0017	0.0001	0.1865	0.0001	0.0001	0.8113	0.0001	0.003	0.0001	0.1852	0.0001	0.0001	0.0001	0.8092	0.0001	0.0037	0.0001	0.1865	0.0002	0.0001	0.0001
	qingke	SAMN08005797	0.0264	0.9736	0.0535	0.9464	0.0001	0.0544	0.9454	0.0001	0.0001	0.0499	0.9166	0.0001	0.0001	0.0334	0.0213	0.8261	0.0001	0.0001	0.0001	0.1523	0.0078	0.8131	0.0001	0.0001	0.0001	0.1641	0.0148	0.0075	0.8125	0.0001	0.0001	0.0001	0.1639	0.0156	0.0001	0.0064	0.8092	0.0001	0.0001	0.0001	0.1625	0.0158	0.0001	0.0057
	qingke	SAMN08005787	0.0803	0.9197	0.0813	0.9153	0.0034	0.0743	0.9069	0.0188	0.0001	0.0581	0.8739	0.0018	0.0001	0.0661	0.0453	0.8165	0.0001	0.0001	0.0384	0.0996	0.007	0.808	0.0001	0.0001	0.035	0.1037	0.046	0.0081	0.8069	0.0001	0.0001	0.0224	0.1043	0.0455	0.0127	0.0053	0.8034	0.0001	0.0001	0.0182	0.1021	0.0452	0.0127	0.0128
	qingke	SAMN08005778	0.0828	0.9172	0.0901	0.9098	0.0001	0.0901	0.9071	0.0015	0.0013	0.0849	0.8816	0.0055	0.0025	0.0254	0.0656	0.8138	0.0005	0.0005	0.0005	0.1191	0.0222	0.8031	0.0004	0.0002	0.0001	0.1226	0.0514	0.0228	0.8021	0.0013	0.0001	0.0001	0.1232	0.0503	0.0001	0.0214	0.8011	0.002	0.0001	0.0001	0.1209	0.0494	0.001	0.0039
	qingke	SAMN08005799	0.0281	0.9719	0.0464	0.9535	0.0001	0.048	0.9518	0.0001	0.0001	0.0391	0.9204	0.0001	0.0001	0.0402	0.003	0.8114	0.0001	0.0001	0.0001	0.1853	0.0001	0.7965	0.0001	0.0001	0.0001	0.1985	0.0046	0.0001	0.7944	0.0001	0.0001	0.0001	0.1993	0.0057	0.0001	0.0001	0.7956	0.0001	0.0001	0.0001	0.1979	0.0059	0.0001	0.0001
	qingke	SAMN08005823	0.1274	0.8726	0.0008	0.8679	0.1313	0.0003	0.8642	0.0623	0.0731	0.0004	0.8446	0.0698	0.0708	0.0144	0.0004	0.8002	0.0725	0.0628	0.0001	0.0639	0.0001	0.7939	0.0707	0.0619	0.0001	0.0721	0.0013	0.0001	0.7918	0.0534	0.0553	0.0001	0.0707	0.0015	0.0272	0.0001	0.7904	0.0276	0.047	0.0001	0.0711	0.0008	0.0023	0.0606
	qingke	SAMN08005808	0.1021	0.8979	0.0441	0.8933	0.0627	0.0396	0.8852	0.0752	0.0001	0.028	0.8559	0.0431	0.0001	0.0729	0.0162	0.7974	0.0371	0.0001	0.0519	0.0973	0.0044	0.7884	0.0352	0.0001	0.05	0.107	0.015	0.004	0.7873	0.0347	0.0001	0.0343	0.1051	0.0151	0.0193	0.0049	0.7863	0.0247	0.0001	0.03	0.1031	0.0116	0.0179	0.0213
	qingke	SAMN08005800	0.0624	0.9376	0.0528	0.933	0.0142	0.0494	0.9261	0.0244	0.0001	0.0425	0.894	0.0265	0.0001	0.0369	0.013	0.7969	0.0216	0.0001	0.0001	0.1683	0.0041	0.7831	0.0221	0.0001	0.0001	0.183	0.0076	0.0049	0.7818	0.0154	0.0001	0.0001	0.1832	0.0072	0.0073	0.0045	0.7788	0.0083	0.0001	0.0001	0.1839	0.007	0.0015	0.0158
	qingke	SAMN08005728	0.0304	0.9696	0.0481	0.9518	0.0001	0.0502	0.9495	0.0002	0.0001	0.0371	0.9061	0.0001	0.0001	0.0566	0.0011	0.7942	0.0001	0.0001	0.0013	0.2032	0.0002	0.7777	0.0001	0.0001	0.0001	0.2214	0.0005	0.0002	0.7767	0.0011	0.0001	0.0001	0.2215	0.0002	0.0001	0.0003	0.7751	0.0026	0.0001	0.0001	0.2204	0.0011	0.0001	0.0002
	qingke	SAMN08005811	0.0221	0.9779	0.0332	0.9667	0.0001	0.0348	0.965	0.0001	0.0001	0.031	0.9241	0.0004	0.0001	0.0443	0.0011	0.7927	0.0002	0.0001	0.0001	0.2058	0.0001	0.774	0.0001	0.0001	0.0001	0.2255	0.0001	0.0001	0.7738	0.0001	0.0001	0.0001	0.2256	0.0001	0.0001	0.0001	0.7743	0.0001	0.0001	0.0001	0.225	0.0001	0.0001	0.0001
	qingke	SAMN08005789	0.0327	0.9673	0.0499	0.95	0.0001	0.0516	0.9474	0.0009	0.0001	0.0368	0.9054	0.0001	0.0001	0.0576	0.0023	0.7927	0.0001	0.0001	0.0013	0.2035	0.0003	0.7777	0.0001	0.0001	0.0001	0.2204	0.0013	0.0001	0.7758	0.0013	0.0001	0.0001	0.2205	0.002	0.0001	0.0002	0.7738	0.003	0.0001	0.0001	0.221	0.0017	0.0001	0.0001
	qingke	SAMN08005819	0.0215	0.9785	0.0437	0.9562	0.0001	0.0443	0.9555	0.0001	0.0001	0.039	0.9091	0.0001	0.0001	0.0517	0.0001	0.7586	0.0001	0.0001	0.0001	0.241	0.0001	0.7394	0.0001	0.0001	0.0001	0.2601	0.0001	0.0001	0.7387	0.0001	0.0001	0.0001	0.2607	0.0001	0.0001	0.0001	0.7385	0.0001	0.0001	0.0001	0.2608	0.0001	0.0001	0.0001
	qingke	SAMN08005814	0.079	0.921	0.0446	0.9157	0.0398	0.0415	0.9124	0.0151	0.031	0.0273	0.8698	0.0041	0.0258	0.073	0.0001	0.7492	0.0037	0.025	0.0032	0.2188	0.0001	0.7329	0.0041	0.0251	0.0001	0.2376	0.0001	0.0001	0.7305	0.0029	0.0236	0.0001	0.2373	0.0001	0.0053	0.0001	0.7285	0.001	0.0198	0.0001	0.2366	0.0001	0.0004	0.0133
	qingke	SAMN08005777	0.0912	0.9088	0.033	0.9038	0.0631	0.0304	0.8975	0.072	0.0001	0.0252	0.8597	0.0744	0.0001	0.0406	0.0001	0.7452	0.0642	0.0001	0.0001	0.1903	0.0001	0.731	0.0622	0.0001	0.0001	0.2064	0.0001	0.0001	0.726	0.0449	0.0001	0.0001	0.2054	0.0001	0.0232	0.0001	0.7217	0.0193	0.0001	0.0001	0.2047	0.0001	0.0001	0.0538
	qingke	SAMN08005805	0.0463	0.9537	0.0734	0.9265	0.0001	0.0758	0.924	0.0001	0.0001	0.0602	0.8753	0.0001	0.0001	0.0644	0.0008	0.715	0.0001	0.0001	0.0001	0.2839	0.0001	0.693	0.0001	0.0001	0.0001	0.3065	0.0001	0.0001	0.6925	0.0001	0.0001	0.0001	0.3069	0.0001	0.0001	0.0001	0.6921	0.0001	0.0001	0.0001	0.307	0.0003	0.0001	0.0001
	qingke	SAMN08005796	0.0611	0.9389	0.0724	0.9275	0.0001	0.0732	0.9258	0.0001	0.0009	0.0505	0.8643	0.0001	0.0001	0.085	0.001	0.6869	0.0001	0.0001	0.0013	0.3106	0.0001	0.6618	0.0001	0.0001	0.0001	0.3377	0.0001	0.0001	0.6618	0.0001	0.0001	0.0001	0.3376	0.0001	0.0001	0.0001	0.6605	0.0001	0.0001	0.0001	0.3388	0.0001	0.0001	0.0001
	qingke	SAMN08005795	0.2263	0.7737	0.0882	0.7674	0.1444	0.0879	0.7615	0.1505	0.0001	0.0698	0.7245	0.1186	0.0001	0.0869	0.0381	0.6285	0.1225	0.0001	0.0204	0.1904	0.0043	0.6139	0.1248	0.0001	0.0136	0.2023	0.041	0.0057	0.6123	0.1121	0.0001	0.0042	0.2001	0.0385	0.027	0.0046	0.6115	0.1003	0.0001	0.0009	0.1997	0.039	0.0203	0.0237
	qingke	SAMN08005791	0.2413	0.7587	0.0382	0.7528	0.2089	0.0391	0.7477	0.1728	0.0404	0.0242	0.7135	0.1517	0.0341	0.0764	0.0002	0.6178	0.1541	0.0372	0.0077	0.183	0.0001	0.6038	0.1549	0.0376	0.0041	0.1992	0.0001	0.0001	0.6024	0.1378	0.0335	0.011	0.1978	0.0001	0.0173	0.0001	0.5994	0.1203	0.0291	0.0125	0.1992	0.0001	0.0001	0.0393
	qingke	SAMN08005793	0.2758	0.7242	0.0451	0.7175	0.2375	0.0481	0.7132	0.2336	0.0052	0.0354	0.6829	0.2121	0.0011	0.0686	0.0134	0.6042	0.2168	0.0006	0.0093	0.1557	0.0001	0.5916	0.2166	0.0021	0.0053	0.1658	0.0185	0.0001	0.5902	0.1888	0.0001	0.0214	0.1633	0.0135	0.0226	0.0001	0.5877	0.1618	0.0001	0.0252	0.163	0.0108	0.0007	0.0506
	qingke	SAMN08005792	0.2832	0.7168	0.077	0.7101	0.213	0.0759	0.7017	0.2223	0.0001	0.0512	0.664	0.1706	0.0001	0.114	0.0187	0.5693	0.1707	0.0001	0.0515	0.1897	0.0001	0.5556	0.1722	0.0001	0.0433	0.1991	0.0296	0.0001	0.5548	0.1607	0.0001	0.0604	0.1988	0.0238	0.0013	0.0001	0.5544	0.1569	0.0001	0.065	0.198	0.0214	0.0022	0.002
	qingke	SAMN08005794	0.3928	0.6072	0.0552	0.5999	0.3449	0.045	0.5957	0.1552	0.204	0.0331	0.577	0.1134	0.1889	0.0877	0.0303	0.5577	0.0982	0.1794	0.1045	0.03	0.0099	0.5529	0.0975	0.1772	0.1055	0.0311	0.026	0.01	0.5482	0.0826	0.1694	0.0572	0.0307	0.0244	0.0775	0.0096	0.5425	0.0648	0.1593	0.0431	0.0309	0.0227	0.0675	0.059

## Sheet: Figure 3a
Figure 3a
	subpopulation 1			subpopulation 2			admixed sample
	sample	longitude	latitude	sample	longitude	latitude	sample	longitude	latitude
	ERR753166	28.2	36.4	ERR753156	38.9	35.2	ERR753174	35.8	35.6
	ERR753167	34	35	ERR753171	39.7	37.6	ERR753194	36.4	32.6
	ERR753145	34.5	31.4	ERR753285	40	37	ERR753278	36.5	36.3
	ERR753096	34.6	30.9	ERR753187	40.5	37	ERR753203	36.7	35
	ERR753095	34.6	31.7	ERR753181	41.1	37.1	ERR753290	36.7	37
	ERR753148	34.7	30.6	ERR753287	41.5	37.7	ERR753337	36.9	37
	ERR753149	34.7	30.9	ERR753180	41.7	38	ERR753204	37	35
	ERR753163	34.7	31.5	ERR753267	42.1	37.1	ERR753291	37	36.9
	ERR753332	34.9	31.4	ERR753196	42.1	37.1	ERR753331	37.3	36.8
	ERR753147	34.9	31.5	ERR753185	42.2	36.3	ERR753100	37.3	37.3
	ERR753333	35.1	31.4	ERR753184	43.2	36.1	ERR753279	37.3	37.4
	ERR753097	35.1	31.8	ERR753173	43.4	36.4	ERR753277	37.7	37.3
	ERR753094	35.3	31.8	ERR753270	45.7	36.8	ERR753099	37.8	37.7
	ERR753338	35.4	31.7	ERR753276	45.9	34.5	ERR753289	38.8	37.4
	ERR753146	35.4	31.7	ERR753280	46	34.4	ERR753098	39.8	37.8
	ERR753330	35.4	32.1	ERR753275	47	35.3	ERR753272	40	37.8
	ERR753162	35.4	33	ERR753271	47.2	38.5	ERR753172	40.8	37.3
	ERR753298	35.4	33	ERR753161	48.2	33.8	ERR753154	41.7	36.4
	ERR753170	35.5	32.7	ERR753183	51.3	35.5	ERR753179	43.1	40.7
	ERR753178	35.6	30.7	ERR753335	59.5	36	ERR753269	43.2	35.4
	ERR753197	35.7	32.1	ERR753168	62.3	35.3	ERR753155	44.5	37.3
	ERR753159	35.7	32.6	ERR753336	66.6	38.3	ERR753342	48.3	32.2
	ERR753329	35.7	32.8	ERR753281	67.4	38.1	ERR753296	48.6	31.7
	ERR753150	35.7	33.2	ERR753282	68.6	38.6	ERR753182	49.8	32.6
	ERR753151	35.7	33.3	ERR753334	69	35.8	ERR753268	52.5	29.6
	ERR753152	35.8	33.3	ERR753339	69.2	38.3	ERR753175	56.7	38.4
	ERR753198	35.9	32				ERR753176	61.9	41.1
	ERR753265	35.9	33.5				ERR753177	63.2	34.5
	ERR753288	35.9	33.8				ERR753284	67.7	40.1
	ERR753158	36.1	32.2
	ERR753266	36.1	33.9
	ERR753157	36.8	33.7
	ERR753153	44.2	36.4
	ERR753160	50.8	30.1

## Sheet: Figure 3b
Figure 3b
	P1	P2	D	SE	3SE
	wild-CA	wild-WA	0.001861	0.000244	0.000732
	wild-CA	western	-0.00697	0.000411	0.001233
	wild-CA	eastern	-0.02321	0.000438	0.001314
	wild-WA	wild-CA	-0.00186	0.000244	0.000732
	wild-WA	western	-0.00883	0.000348	0.001044
	wild-WA	eastern	-0.02507	0.000428	0.001284
	western	wild-CA	0.006972	0.000411	0.001233
	western	wild-WA	0.008833	0.000348	0.001044
	western	eastern	-0.01624	0.000443	0.001329
	eastern	wild-CA	0.023211	0.000438	0.001314
	eastern	wild-WA	0.025072	0.000428	0.001284
	eastern	western	0.01624	0.000443	0.001329

## Sheet: Figure 3c
Figure 3c
	subpopulation 1			subpopulation 2			admixed sample
	sample	longitude	latitude	sample	longitude	latitude	sample	longitude	latitude
	SAMN08005710	120.16	33.35	ERR753223	73.4	36.3	ERR753225	83.7	28.4
	SAMN08005712	120.82	29.59	ERR753218	71.3	35.9
	SAMN08005713	120.26	30.19	ERR753255	68.7	37.3
	ERR753229	71.2	35	ERR753207	77.2	31.1
	SAMN08005709	119.02	33.61	ERR753257	80.9	29.3
	SAMN08005714	121.14	28.86
	SAMN08005708	105.16	31.64
	ERR753230	72.4	36.3
	ERR753241	60.2	41.6
	ERR753119	71.2	35
	ERR753237	126.4	39.5

[truncated: 34 more sheets: Figure 3d, Figure 4a, Figure 4b, Figure 4c, Figure 5a, Figure 5b, Figure 6a, b, c, Figure 6d, Supplementary Figure 1a, Supplementary Figure 1c, Supplementary Figure 1e, Supplementary Figure 1b,d,f, Supplementary Figure 2a, Supplementary Figure 2b, Supplementary Figure 3a, Supplementary Figure 3b, Supplementary Figure 3c, Supplementary Figure 4a,b, Supplementary Figure 5a,b, Supplementary Figure 6a,b …]
